# Supplementary material for: CYTH4 Facilitates Renal Cell Carcinoma via Enhancing Proliferation and Likely Immune Evasion
Source: Biomolecules. 2026 Jun 22;16(6):923. doi: 10.3390/biom16060923 (PMC13296548; doi:10.3390/biom16060923)
Supplement: Supplementary file 1 [file biomolecules-16-00923-s001.zip]

Archive with 8 entries (8 files):
- File S1 WB original images.pdf
- Sup Figuress S1-S8.pdf
- Sup Table S1 rev.xlsx
- Sup Table S2.xlsx
- Sup Table S3.xlsx
- Sup Table S4 v1.xlsx
- Sup Table S5.xlsx
- Sup Table S6 v1.csv
