# Supplementary material for: CYTH4 Facilitates Renal Cell Carcinoma via Enhancing Proliferation and Likely Immune Evasion
Source: Biomolecules. 2026 Jun 22;16(6):923. doi: 10.3390/biom16060923 (PMC13296548; doi:10.3390/biom16060923)
Supplement: Supplementary file 1 [file biomolecules-16-00923-s001.zip › Sup Table S1 rev.xlsx]

## Sheet: Sheet1
Supplementary Table 1 RT-PCR primer
Gene	Forward	Reverse
NOD2	CCTTGTTCTCCTCCCCAGGTT	AAGCAGCCTTCTTGCCCTCTG
PRR7	ATGCCTGGGCCCGTCC	TCAGACGCTTCACTGGACAC
ACTIN	ACCGAGCGCGGCTACAG	CTTAATGTCACGCACGATTTCC
