# Supplementary material for: CYTH4 Facilitates Renal Cell Carcinoma via Enhancing Proliferation and Likely Immune Evasion
Source: Biomolecules. 2026 Jun 22;16(6):923. doi: 10.3390/biom16060923 (PMC13296548; doi:10.3390/biom16060923)
Supplement: Supplementary file 1 [file biomolecules-16-00923-s001.zip › Sup Table S2.xlsx]

## Sheet: Galaxy134-(Filter on dataset 13
Supplementary Table 2. Differential expression gene from 786-0 CYTH4 and 786-0 EV tumor
GeneID	Gene Symbol	Description	Base mean	log2(FC)	StdErr	Wald-Stats	P-value	P-adj
23581	CASP14	caspase 14	4386.68	9.74588	0.412475	23.6278	1.99709e-123	3.38866e-119
1528	CYB5A	cytochrome b5 type A	404.52	9.34163	0.765049	12.2105	2.7323e-34	6.62309e-31
338596	ST8SIA6	ST8 alpha-N-acetyl-neuraminide alpha-2,8-sialyltransferase 6	54.0541	9.23676	2.31046	3.9978	6.39344e-05	0.00223218
27128	CYTH4	cytohesin 4	4131.57	7.91021	0.378079	20.9221	3.37027e-97	2.85934e-93
260436	FDCSP	follicular dendritic cell secreted protein	133.337	7.83461	1.36419	5.74304	9.29916e-09	1.461e-06
115560	ZNF501	zinc finger protein 501	20.3489	7.82609	1.39732	5.60079	2.13382e-08	2.94364e-06
5455	POU3F3	POU class 3 homeobox 3	16.793	7.54926	1.37222	5.50148	3.7662e-08	4.76902e-06
190	NR0B1	nuclear receptor subfamily 0 group B member 1	1216.01	7.32141	0.40463	18.0941	3.54861e-73	2.00709e-69
283392	TRHDE-AS1	TRHDE antisense RNA 1	14.0444	7.29038	1.5901	4.58486	4.54289e-06	0.000278084
50859	SPOCK3	SPARC (osteonectin), cwcv and kazal like domains proteoglycan 3	11.2725	6.97332	1.74527	3.99555	6.4545e-05	0.0022414
4606	MYBPC2	myosin binding protein C2	10.2519	6.83614	1.77633	3.84847	0.000118859	0.00372103
29984	RHOD	ras homolog family member D	62.1616	6.5895	0.808438	8.15091	3.61208e-16	2.3573e-13
1381	CRABP1	cellular retinoic acid binding protein 1	7.65261	6.41841	1.67794	3.82517	0.000130684	0.00403173
2864	FFAR1	free fatty acid receptor 1	6.74157	6.2316	1.63573	3.80967	0.00013915	0.00422379
101060321	TBC1D3G	TBC1 domain family member 3G	5.62169	5.97118	1.67797	3.55857	0.000372881	0.00865533
84676	TRIM63	tripartite motif containing 63	5.48362	5.93466	1.728	3.43441	0.000593835	0.012184
3860	KRT13	keratin 13	133.695	5.9097	0.731156	8.08267	6.33629e-16	3.83979e-13
653720	GOLGA8M	golgin A8 family member M	5.09645	5.82999	1.92019	3.03615	0.0023962	0.0326839
1158	CKM	creatine kinase, M-type	9.89098	5.80287	1.78664	3.24793	0.00116249	0.0196662
1187	CLCNKA	chloride voltage-gated channel Ka	304.087	5.7823	1.19605	4.8345	1.33481e-06	9.91005e-05
53829	P2RY13	purinergic receptor P2Y13	4.82003	5.75178	1.8572	3.09702	0.00195478	0.0284385
7757	ZNF208	zinc finger protein 208	16.6047	5.73692	1.35721	4.22698	2.36845e-05	0.00105204
5079	PAX5	paired box 5	4.71054	5.71766	1.7361	3.2934	0.000989848	0.0175688
100506421	PANTR1	POU3F3 adjacent non-coding transcript 1	4.66624	5.70076	1.79513	3.17568	0.00149487	0.0235296
388015	RTL1	retrotransposon Gag like 1	15.9429	5.67801	1.34007	4.23709	2.26433e-05	0.00101643
5083	PAX9	paired box 9	4.53546	5.66295	1.85799	3.04789	0.00230454	0.0318432
9832	JAKMIP2	janus kinase and microtubule interacting protein 2	47.1549	5.66193	1.71232	3.30658	0.000944423	0.0168862
6511	SLC1A6	solute carrier family 1 member 6	8.92417	5.63879	1.60914	3.50422	0.000457945	0.0100134
84665	MYPN	myopalladin	4.10945	5.51839	1.78434	3.09267	0.00198365	0.0286456
2645	GCK	glucokinase	49.1871	5.43048	0.837856	6.48139	9.08785e-11	2.26769e-08
729665	CCDC175	coiled-coil domain containing 175	13.4528	5.42073	1.34432	4.03231	5.52315e-05	0.00199704
9390	SLC22A13	solute carrier family 22 member 13	28.8635	5.39641	1.06486	5.06771	4.02639e-07	3.79554e-05
9227	LRAT	lecithin retinol acyltransferase	66.7803	5.38362	0.717237	7.50605	6.09361e-14	2.34992e-11
100128682	LINC01531	long intergenic non-protein coding RNA 1531	19.6883	5.33236	1.05693	5.04516	4.53144e-07	4.09183e-05
79042	TSEN34	tRNA splicing endonuclease subunit 34	11.9974	5.26951	1.50687	3.49699	0.000470532	0.0101728
29844	TFPT	TCF3 fusion partner	22.818	5.26208	1.30044	4.0464	5.2012e-05	0.00190613
6035	RNASE1	ribonuclease A family member 1, pancreatic	1831.69	5.09824	0.686563	7.42574	1.12154e-13	4.13703e-11
5742	PTGS1	prostaglandin-endoperoxide synthase 1	576.522	4.89529	1.01671	4.81486	1.47306e-06	0.000107737
54550	NECAB2	N-terminal EF-hand calcium binding protein 2	17.8541	4.86794	1.20269	4.04754	5.17585e-05	0.00190095
2865	FFAR3	free fatty acid receptor 3	39.2604	4.85205	0.858509	5.65171	1.58857e-08	2.28431e-06
723809	LHFPL3-AS2	LHFPL3 antisense RNA 2	8.89316	4.8267	1.57291	3.06865	0.00215031	0.030179
8735	MYH13	myosin heavy chain 13	190.936	4.724	1.07608	4.38999	1.13357e-05	0.000595495
283685	GOLGA6L2	golgin A6 family like 2	10.4307	4.72171	1.52902	3.08806	0.00201465	0.028921
29906	ST8SIA5	ST8 alpha-N-acetyl-neuraminide alpha-2,8-sialyltransferase 5	8.13687	4.68417	1.38001	3.39429	0.000688059	0.0134767
100861519	GDNF-AS1	GDNF antisense RNA 1	7.79654	4.62982	1.4592	3.17284	0.00150954	0.0236946
9120	SLC16A6	solute carrier family 16 member 6	104.39	4.56132	0.676117	6.74634	1.51621e-11	4.3605e-09
251	ALPG	alkaline phosphatase, germ cell	16.2726	4.54048	1.09783	4.13586	3.53635e-05	0.00142869
101927624	LINC01150	long intergenic non-protein coding RNA 1150	16.2772	4.51937	1.21335	3.7247	0.00019555	0.00541287
51161	C3orf18	chromosome 3 open reading frame 18	260.454	4.43915	0.27592	16.0886	3.06762e-58	1.30128e-54
100507006	LOC100507006	uncharacterized LOC100507006	6.84103	4.42728	1.45444	3.04397	0.00233475	0.0321064
101929265	LINC01428	long intergenic non-protein coding RNA 1428	14.0188	4.40764	1.05591	4.17424	2.98981e-05	0.00127145
124359	CDYL2	chromodomain Y like 2	990.509	4.30089	0.773141	5.56288	2.65355e-08	3.54531e-06
655	BMP7	bone morphogenetic protein 7	37.5157	4.27825	0.853259	5.01401	5.33073e-07	4.61489e-05
4626	MYH8	myosin heavy chain 8	24.8561	4.22435	1.29007	3.27452	0.00105841	0.0183443
1437	CSF2	colony stimulating factor 2	23.5843	4.14004	0.969875	4.26863	1.9668e-05	0.000922558
29881	NPC1L1	NPC1 like intracellular cholesterol transporter 1	12.7637	4.05885	1.26552	3.20726	0.00134005	0.0219209
440335	SMIM22	small integral membrane protein 22	31.9068	4.00672	0.834304	4.80248	1.56715e-06	0.000113314
134121	CFAP90	cilia and flagella associated protein 90	23.6582	3.97715	0.720831	5.51745	3.43955e-08	4.44268e-06
1103	CHAT	choline O-acetyltransferase	19.809	3.96055	1.16513	3.39922	0.000675778	0.013308
5125	PCSK5	proprotein convertase subtilisin/kexin type 5	760.019	3.93703	1.345	2.92716	0.00342071	0.0416674
59342	SCPEP1	serine carboxypeptidase 1	433.951	3.93348	0.339902	11.5724	5.68749e-31	1.20632e-27
5802	PTPRS	protein tyrosine phosphatase receptor type S	169.9	3.92177	0.292885	13.3902	6.90292e-41	2.34258e-37
27129	HSPB7	heat shock protein family B (small) member 7	85.7789	3.88631	0.581448	6.68385	2.32742e-11	6.58194e-09
5228	PGF	placental growth factor	714.87	3.88612	0.752417	5.16485	2.40629e-07	2.41597e-05
6770	STAR	steroidogenic acute regulatory protein	9.856	3.87075	1.102	3.51247	0.000443962	0.00983094
163175	LGI4	leucine rich repeat LGI family member 4	248.686	3.86444	0.857879	4.50464	6.64845e-06	0.00038371
390963	ZNF818P	zinc finger protein 818, pseudogene	58.2182	3.84589	0.762975	5.04065	4.6396e-07	4.16533e-05
5008	OSM	oncostatin M	10.2686	3.81193	1.20804	3.15546	0.00160243	0.0246957
6514	SLC2A2	solute carrier family 2 member 2	69.5129	3.77347	0.907826	4.1566	3.23013e-05	0.00132388
84634	KISS1R	KISS1 receptor	70.3242	3.76695	0.698673	5.39159	6.98386e-08	8.28686e-06
503645	DPRXP4	divergent-paired related homeobox pseudogene 4	7.04323	3.76302	1.29927	2.89626	0.00377639	0.0447784
162514	TRPV3	transient receptor potential cation channel subfamily V member 3	24.2139	3.74267	0.928253	4.03195	5.53165e-05	0.00199704
440503	PLIN5	perilipin 5	14.2068	3.68761	0.94731	3.89272	9.91263e-05	0.00319767
220001	VWCE	von Willebrand factor C and EGF domains	126.907	3.68542	0.717106	5.13929	2.75783e-07	2.72063e-05
4653	MYOC	myocilin	287.901	3.68399	0.860487	4.28128	1.85818e-05	0.000885664
8448	DOC2A	double C2 domain alpha	193.53	3.67095	0.482835	7.60292	2.89514e-14	1.22812e-11
26011	TENM4	teneurin transmembrane protein 4	233.671	3.66552	1.09996	3.33242	0.000860932	0.0156576
80723	SLC35G2	solute carrier family 35 member G2	175.045	3.64448	0.355417	10.2541	1.13438e-24	1.74983e-21
54331	GNG2	G protein subunit gamma 2	46.2595	3.63683	0.64148	5.66943	1.43275e-08	2.13253e-06
3274	HRH2	histamine receptor H2	20.9643	3.5981	0.806708	4.46022	8.18748e-06	0.000448146
7448	VTN	vitronectin	29.9251	3.54125	0.731152	4.84339	1.27644e-06	9.66902e-05
283078	MKX	mohawk homeobox	12.0452	3.53931	1.15595	3.06183	0.00219987	0.0306464
125206	SLC5A10	solute carrier family 5 member 10	20.6473	3.43953	0.903758	3.80581	0.00014134	0.00425221
729	C6	complement C6	247.547	3.42586	0.996992	3.4362	0.00058994	0.0121335
84176	MYH16	myosin heavy chain 16	10.2188	3.42364	1.11616	3.06734	0.00215972	0.0302829
81616	ACSBG2	acyl-CoA synthetase bubblegum family member 2	8.473	3.39668	1.07122	3.17086	0.00151989	0.0237343
254050	LRRC43	leucine rich repeat containing 43	99.6488	3.38731	0.629973	5.37692	7.57716e-08	8.78422e-06
1804	DPP6	dipeptidyl peptidase like 6	11.0249	3.35367	1.14356	2.93265	0.00336086	0.0411268
23491	CES3	carboxylesterase 3	185.876	3.31554	0.356754	9.29365	1.49092e-20	1.58112e-17
10060	ABCC9	ATP binding cassette subfamily C member 9	77.6114	3.31099	0.684726	4.8355	1.3281e-06	9.91005e-05
9093	DNAJA3	DnaJ heat shock protein family (Hsp40) member A3	19.9463	3.29916	0.917114	3.59732	0.00032151	0.00769447
80078	LCAL1	lung cancer associated lncRNA 1	12.4133	3.28346	1.0195	3.22065	0.00127899	0.021214
201625	DNAH12	dynein axonemal heavy chain 12	15.1823	3.26171	0.970617	3.36045	0.000778165	0.01459
221806	VWDE	von Willebrand factor D and EGF domains	391.379	3.26133	0.382828	8.51904	1.60877e-17	1.20781e-14
8435	SOAT2	sterol O-acyltransferase 2	14.9759	3.25811	1.13844	2.86191	0.004211	0.0477942
1308	COL17A1	collagen type XVII alpha 1 chain	244.998	3.24868	0.528363	6.14857	7.81832e-10	1.54257e-07
4143	MAT1A	methionine adenosyltransferase 1A	51.0971	3.21132	0.999728	3.2122	0.00131725	0.021658
10261	IGSF6	immunoglobulin superfamily member 6	8.86766	3.19897	1.07576	2.97368	0.00294251	0.0376103
29953	TRHDE	thyrotropin releasing hormone degrading enzyme	10.2645	3.19703	1.10403	2.89577	0.00378228	0.0448168
400696	LGALS17A	galectin 14 pseudogene	87.1004	3.19319	0.818563	3.90097	9.58087e-05	0.00310838
972	CD74	CD74 molecule	1932.08	3.19314	0.31809	10.0385	1.0325e-23	1.34766e-20
100128560	MYHAS	myosin heavy chain gene cluster antisense RNA	28.7648	3.19003	0.747349	4.26847	1.96821e-05	0.000922558
4105	MAGEA6	MAGE family member A6	121.449	3.16995	0.639863	4.95411	7.26627e-07	5.89924e-05
3780	KCNN1	potassium calcium-activated channel subfamily N member 1	16.8172	3.16326	1.00346	3.15235	0.00161959	0.0248924
761	CA3	carbonic anhydrase 3	18.9039	3.15365	0.901756	3.49723	0.000470115	0.0101728
4139	MARK1	microtubule affinity regulating kinase 1	59.4503	3.11954	0.501872	6.21582	5.1058e-10	1.06957e-07
84217	ZMYND12	zinc finger MYND-type containing 12	10.6198	3.07489	1.03456	2.97218	0.00295695	0.0376424
284260	LINC00907	long intergenic non-protein coding RNA 907	12.0638	3.05727	0.987739	3.09522	0.00196669	0.0284734
2819	GPD1	glycerol-3-phosphate dehydrogenase 1	886.206	3.05675	0.698347	4.37712	1.20258e-05	0.000617259
389432	SAMD5	sterile alpha motif domain containing 5	25.3815	3.0433	0.744087	4.08997	4.31424e-05	0.00164874
5618	PRLR	prolactin receptor	16.9185	3.03442	0.987836	3.07178	0.00212786	0.029963
23475	QPRT	quinolinate phosphoribosyltransferase	1635.45	3.02278	0.239678	12.6118	1.818e-36	5.14131e-33
133688	UGT3A1	UDP glycosyltransferase family 3 member A1	308.121	3.02243	1.05241	2.87191	0.00408005	0.047055
116931	MED12L	mediator complex subunit 12L	27.2887	3.01734	0.950498	3.17448	0.00150106	0.0236052
8942	KYNU	kynureninase	292.174	3.00561	0.274271	10.9585	6.04663e-28	1.02599e-24
91156	IGFN1	immunoglobulin like and fibronectin type III domain containing 1	815.816	2.98855	0.863669	3.4603	0.000539582	0.0113032
173	AFM	afamin	58.8142	2.9581	0.874961	3.38084	0.000722649	0.013934
3362	HTR6	5-hydroxytryptamine receptor 6	10.0528	2.94069	0.958853	3.06688	0.00216306	0.0302829
2556	GABRA3	gamma-aminobutyric acid type A receptor subunit alpha3	46.5153	2.93862	0.782998	3.75303	0.00017471	0.0049408
80326	WNT10A	Wnt family member 10A	39.9241	2.92797	0.835169	3.50583	0.000455177	0.00999698
8742	TNFSF12	TNF superfamily member 12	125.153	2.91801	0.412451	7.07481	1.4965e-12	4.70234e-10
27295	PDLIM3	PDZ and LIM domain 3	46.2916	2.90983	0.733504	3.96702	7.27765e-05	0.00246214
1368	CPM	carboxypeptidase M	8.81721	2.85871	0.961523	2.97311	0.002948	0.0376103
3872	KRT17	keratin 17	49.369	2.85475	0.499766	5.71218	1.11538e-08	1.67484e-06
100507127	LINC00707	long intergenic non-protein coding RNA 707	193.441	2.83838	0.465122	6.10243	1.04468e-09	1.96957e-07
3866	KRT15	keratin 15	419.609	2.83523	0.305557	9.27889	1.71252e-20	1.70929e-17
63982	ANO3	anoctamin 3	66.3131	2.83055	0.830775	3.40712	0.000656514	0.0130429
1235	CCR6	C-C motif chemokine receptor 6	1022.02	2.82787	0.759888	3.72142	0.000198102	0.00544796
3099	HK2	hexokinase 2	5819.83	2.82315	0.593165	4.75947	1.94106e-06	0.000136663
165829	GPR156	G protein-coupled receptor 156	24.5092	2.82169	0.765665	3.68528	0.000228447	0.00593325
4825	NKX6-1	NK6 homeobox 1	20.2368	2.80004	0.924959	3.0272	0.00246828	0.0333326
83723	TLCD3B	TLC domain containing 3B	66.2177	2.7778	0.623956	4.45191	8.51096e-06	0.000464353
3382	ICA1	islet cell autoantigen 1	83.0097	2.74464	0.553523	4.95849	7.1044e-07	5.79555e-05
9635	CLCA2	chloride channel accessory 2	41.0607	2.74037	0.807742	3.39263	0.000692251	0.0135013
101059938	NPIPA7	nuclear pore complex interacting protein family member A7	40.7953	2.73525	0.916423	2.9847	0.00283859	0.036777
367	AR	androgen receptor	84.5698	2.7351	0.710242	3.85094	0.000117664	0.00369044
80036	TRPM3	transient receptor potential cation channel subfamily M member 3	146.58	2.72561	0.408126	6.67836	2.41638e-11	6.72149e-09
84868	HAVCR2	hepatitis A virus cellular receptor 2	399.211	2.70177	0.487184	5.54569	2.92802e-08	3.88146e-06
4833	NME4	NME/NM23 nucleoside diphosphate kinase 4	197.78	2.69214	0.434738	6.19255	5.91972e-10	1.21019e-07
3005	H1-0	H1.0 linker histone	268.92	2.67734	0.409671	6.53534	6.3466e-11	1.65202e-08
284076	TTLL6	tubulin tyrosine ligase like 6	46.9755	2.6754	0.529403	5.05361	4.33526e-07	3.97625e-05
3373	HYAL1	hyaluronidase 1	135.667	2.67008	0.391303	6.82358	8.88014e-12	2.64348e-09
1644	DDC	dopa decarboxylase	149.581	2.66854	0.679424	3.92765	8.57789e-05	0.0028317
221833	SP8	Sp8 transcription factor	13.8986	2.65863	0.813087	3.2698	0.00107625	0.0185965
348487	FAM131C	family with sequence similarity 131 member C	372.218	2.63751	0.34061	7.74348	9.67339e-15	4.68966e-12
3929	LBP	lipopolysaccharide binding protein	71.3678	2.62134	0.404172	6.48571	8.83121e-11	2.23654e-08
491	ATP2B2	ATPase plasma membrane Ca2+ transporting 2	196.07	2.6058	0.561655	4.63951	3.49234e-06	0.000225315
140469	MYO3B	myosin IIIB	46.432	2.60452	0.719765	3.61857	0.000296231	0.00722192
8740	TNFSF14	TNF superfamily member 14	38.572	2.60247	0.818729	3.17867	0.00147951	0.0233964
6540	SLC6A13	solute carrier family 6 member 13	112.574	2.55872	0.752843	3.39874	0.000676979	0.0133105
401262	CRIP3	cysteine rich protein 3	47.4224	2.5503	0.466909	5.4621	4.70541e-08	5.78561e-06
158326	FREM1	FRAS1 related extracellular matrix 1	72.4439	2.55024	0.709253	3.59568	0.000323551	0.00773241
94030	LRRC4B	leucine rich repeat containing 4B	14.0067	2.53022	0.774034	3.26887	0.00107977	0.0186116
55612	FERMT1	FERM domain containing kindlin 1	64.9195	2.52669	0.490561	5.15061	2.59641e-07	2.59152e-05
5349	FXYD3	FXYD domain containing ion transport regulator 3	48.5594	2.52123	0.564803	4.46391	8.04759e-06	0.000443349
255031	LINC00957	long intergenic non-protein coding RNA 957	56.1582	2.50814	0.48826	5.13691	2.79299e-07	2.72365e-05
4102	MAGEA3	MAGE family member A3	20.6608	2.49835	0.812531	3.07477	0.00210662	0.0298374
4632	MYL1	myosin light chain 1	18.4943	2.49834	0.848366	2.94488	0.00323081	0.0398115
116844	LRG1	leucine rich alpha-2-glycoprotein 1	670.212	2.49429	0.331064	7.53416	4.91489e-14	1.93944e-11
9473	THEMIS2	thymocyte selection associated family member 2	132.572	2.49344	0.455157	5.47821	4.29658e-08	5.36062e-06
948	CD36	CD36 molecule (CD36 blood group)	818.172	2.4902	0.8061	3.08919	0.00200703	0.028902
642345	MIR4500HG	MIR4500 host gene	12.9906	2.47549	0.859457	2.8803	0.00397298	0.0462415
2810	SFN	stratifin	142.723	2.43815	0.567415	4.29694	1.73172e-05	0.000832401
642477	DUXAP9	double homeobox A pseudogene 9	47.4686	2.43437	0.465532	5.22923	1.70221e-07	1.80237e-05
4213	MEIS3P1	Meis homeobox 3 pseudogene 1	53.5685	2.42803	0.596718	4.06897	4.72211e-05	0.00177086
115361	GBP4	guanylate binding protein 4	158.43	2.4266	0.396906	6.1138	9.72885e-10	1.88811e-07
100132354	LINC01512	long intergenic non-protein coding RNA 1512	28.2282	2.421	0.834346	2.90168	0.00371172	0.0441659
285941	LINC02860	long intergenic non-protein coding RNA 2860	15.7165	2.42023	0.835477	2.89682	0.00376965	0.0447297
2731	GLDC	glycine decarboxylase	214.923	2.41412	0.278325	8.67375	4.18108e-18	3.73392e-15
115362	GBP5	guanylate binding protein 5	69.199	2.41318	0.642101	3.75825	0.000171103	0.00486625
283422	LINC01559	long intergenic non-protein coding RNA 1559	63.4928	2.40985	0.426128	5.65522	1.55646e-08	2.27672e-06
51191	HERC5	HECT and RLD domain containing E3 ubiquitin protein ligase 5	270.927	2.39942	0.337813	7.1028	1.2225e-12	3.91385e-10
401647	GOLGA7B	golgin A7 family member B	27.0747	2.39678	0.723194	3.31415	0.000919222	0.0164877
23208	SYT11	synaptotagmin 11	1897.72	2.39186	0.279339	8.56258	1.1037e-17	8.91786e-15
5047	PAEP	progestagen associated endometrial protein	22.8772	2.38917	0.638682	3.74079	0.000183444	0.005162
153478	PLEKHG4B	pleckstrin homology and RhoGEF domain containing G4B	50.9294	2.37726	0.577864	4.11388	3.89064e-05	0.00151762
23098	SARM1	sterile alpha and TIR motif containing 1	99.7806	2.36244	0.312816	7.55217	4.28064e-14	1.77156e-11
80115	BAIAP2L2	BAR/IMD domain containing adaptor protein 2 like 2	101.652	2.35299	0.56224	4.18503	2.85134e-05	0.00123296
9154	SLC28A1	solute carrier family 28 member 1	1035.24	2.34092	0.435427	5.37614	7.61009e-08	8.78422e-06
146760	RTN4RL1	reticulon 4 receptor like 1	69.8307	2.34007	0.689841	3.39219	0.000693371	0.0135076
2334	AFF2	ALF transcription elongation factor 2	24.361	2.33903	0.574884	4.06869	4.72772e-05	0.00177086
57468	SLC12A5	solute carrier family 12 member 5	28.7806	2.32172	0.708566	3.27664	0.00105049	0.0182925
146857	SLFN13	schlafen family member 13	480.918	2.30599	0.329218	7.00444	2.4797e-12	7.65011e-10
200197	TMEM51-AS1	TMEM51 antisense RNA 1	158.613	2.29301	0.494679	4.63535	3.56339e-06	0.000229029
101928335	LOC101928335	uncharacterized LOC101928335	34.2533	2.28036	0.615482	3.705	0.000211391	0.00566593
55908	ANGPTL8	angiopoietin like 8	63.5854	2.26635	0.670153	3.38184	0.000720016	0.0139139
1573	CYP2J2	cytochrome P450 family 2 subfamily J member 2	163.088	2.23067	0.558646	3.99299	6.52443e-05	0.00225471
79817	MOB3B	MOB kinase activator 3B	95.2267	2.20816	0.484364	4.55888	5.14265e-06	0.000307255
137902	PXDNL	peroxidasin like	30.903	2.1874	0.582052	3.75809	0.000171213	0.00486625
1733	DIO1	iodothyronine deiodinase 1	15.2626	2.18404	0.74963	2.91348	0.00357419	0.0429207
10170	DHRS9	dehydrogenase/reductase 9	33.6902	2.17924	0.713704	3.05342	0.00226251	0.0313903
100506627	DCDC1	doublecortin domain containing 1	421.041	2.16889	0.393251	5.51528	3.4823e-08	4.44268e-06
11148	HHLA2	HHLA2 member of B7 family	217.682	2.1634	0.517438	4.18098	2.90251e-05	0.00124851
1917	EEF1A2	eukaryotic translation elongation factor 1 alpha 2	712.379	2.15952	0.294759	7.32641	2.36406e-13	8.35693e-11
5318	PKP2	plakophilin 2	78.6398	2.15934	0.541882	3.98489	6.75111e-05	0.00230953
102724077	LINC01389	long intergenic non-protein coding RNA 1389	21.5506	2.15669	0.658268	3.27631	0.00105173	0.0182925
929	CD14	CD14 molecule	74.8555	2.1563	0.477454	4.51623	6.29492e-06	0.000367052
79056	PRRG4	proline rich and Gla domain 4	534.622	2.14688	0.475907	4.51113	6.44826e-06	0.000374706
11170	FAM107A	family with sequence similarity 107 member A	85.7961	2.13788	0.639861	3.34117	0.00083427	0.0153368
151126	ZNF385B	zinc finger protein 385B	18.5808	2.12737	0.687378	3.09491	0.00196871	0.0284784
84034	EMILIN2	elastin microfibril interfacer 2	123.729	2.11681	0.350527	6.03892	1.55147e-09	2.86145e-07	angiogenesis/ECM protein
3718	JAK3	Janus kinase 3	52.1848	2.10537	0.520002	4.04876	5.14895e-05	0.00189908
100289137	FAM95C	family with sequence similarity 95 member C	182.826	2.09713	0.50671	4.13872	3.49243e-05	0.00141862
730338	LOC730338	uncharacterized LOC730338	90.095	2.07884	0.352277	5.90115	3.60969e-09	6.06428e-07
126859	AXDND1	axonemal dynein light chain domain containing 1	37.841	2.07256	0.579937	3.57376	0.000351891	0.00826992
155038	GIMAP8	GTPase, IMAP family member 8	33.9642	2.06816	0.623282	3.31817	0.00090608	0.0163124
3623	INHA	inhibin subunit alpha	41.5955	2.05647	0.592412	3.47134	0.000517861	0.0109156
4703	NEB	nebulin	189.433	2.0348	0.491688	4.13841	3.49725e-05	0.00141862
100507423	MKNK1-AS1	MKNK1 antisense RNA 1	19.6606	2.02255	0.635449	3.18287	0.00145825	0.0231465
100507206	LINC00943	long intergenic non-protein coding RNA 943	31.5967	1.98832	0.502614	3.95596	7.62274e-05	0.00256632
84941	HSH2D	hematopoietic SH2 domain containing	41.5241	1.97474	0.522996	3.77582	0.000159485	0.00462587
4600	MX2	MX dynamin like GTPase 2	201.454	1.97246	0.531845	3.70872	0.000208309	0.00563201
3684	ITGAM	integrin subunit alpha M	48.9265	1.9705	0.490584	4.01664	5.90334e-05	0.00209556
212	ALAS2	5'-aminolevulinate synthase 2	22.8616	1.95771	0.643149	3.04395	0.00233494	0.0321064
102724436	None	None	899.191	1.94718	0.308469	6.3124	2.74734e-10	6.01441e-08
650	BMP2	bone morphogenetic protein 2	246.032	1.93907	0.347638	5.57783	2.43541e-08	3.30592e-06
256227	STEAP1B	STEAP family member 1B	66.8719	1.93305	0.67596	2.8597	0.00424037	0.0479991
8572	PDLIM4	PDZ and LIM domain 4	31.7827	1.90615	0.580868	3.28155	0.00103237	0.018115
117166	WFIKKN1	WAP, follistatin/kazal, immunoglobulin, kunitz and netrin domain containing 1	119.191	1.90445	0.524449	3.63134	0.000281954	0.00698422
3055	HCK	HCK proto-oncogene, Src family tyrosine kinase	110.887	1.90355	0.424778	4.48127	7.42004e-06	0.000421621
84433	CARD11	caspase recruitment domain family member 11	368.215	1.89709	0.388599	4.88187	1.05082e-06	8.21677e-05
286186	LINC01299	long intergenic non-protein coding RNA 1299	99.7922	1.89533	0.41937	4.51948	6.19907e-06	0.00036271
5552	SRGN	serglycin	50.3207	1.88282	0.43102	4.36829	1.25225e-05	0.000638084
2115	ETV1	ETS variant transcription factor 1	339.133	1.8782	0.226485	8.29285	1.10568e-16	7.50445e-14
26628	OR7E47P	olfactory receptor family 7 subfamily E member 47 pseudogene	139.336	1.87472	0.416893	4.49688	6.89572e-06	0.000393962
5348	FXYD1	FXYD domain containing ion transport regulator 1	155.926	1.85974	0.527345	3.52662	0.000420907	0.00947209
113177	IZUMO4	IZUMO family member 4	125.714	1.84623	0.421197	4.38329	1.16898e-05	0.000604732
138429	PIP5KL1	phosphatidylinositol-4-phosphate 5-kinase like 1	29.1768	1.84506	0.552561	3.3391	0.000840497	0.0154179
100506801	ECE1-AS1	ECE1 antisense RNA 1	79.2469	1.82391	0.503121	3.62518	0.000288757	0.00711121
79971	WLS	Wnt ligand secretion mediator	220.002	1.8196	0.597242	3.04666	0.00231396	0.0319213
6947	TCN1	transcobalamin 1	6087.03	1.80772	0.35327	5.1171	3.10267e-07	2.99125e-05
348738	RRM2	ribonucleotide reductase regulatory subunit M2	49.8131	1.80383	0.629372	2.86607	0.00415597	0.0474872
118663	BTBD16	BTB domain containing 16	358.782	1.78791	0.32391	5.51977	3.39449e-08	4.43059e-06
100507500	EGFR-AS1	EGFR antisense RNA 1	45.7195	1.7878	0.453368	3.94337	8.03439e-05	0.00266786
23231	SEL1L3	SEL1L family member 3	3743.34	1.7795	0.36299	4.90234	9.47015e-07	7.47393e-05
5360	PLTP	phospholipid transfer protein	53.79	1.76995	0.552611	3.20289	0.00136056	0.0221131
9481	SLC25A27	solute carrier family 25 member 27	26.0546	1.7619	0.533988	3.29952	0.000968507	0.0172622
26018	LRIG1	leucine rich repeats and immunoglobulin like domains 1	1867.66	1.75483	0.227638	7.70889	1.26913e-14	5.98182e-12
84940	CORO6	coronin 6	27.1659	1.75236	0.526592	3.32774	0.000875528	0.0158548
54830	NUP62CL	nucleoporin 62 C-terminal like	136.752	1.74943	0.395716	4.42092	9.82813e-06	0.000527733
91543	RSAD2	radical S-adenosyl methionine domain containing 2	164.481	1.74537	0.47611	3.66589	0.000246485	0.00627039
92591	ASB16	ankyrin repeat and SOCS box containing 16	52.8846	1.74243	0.461654	3.77433	0.000160438	0.00462977
9900	SV2A	synaptic vesicle glycoprotein 2A	118.473	1.72304	0.535158	3.21968	0.00128334	0.0212653
3965	LGALS9	galectin 9	230.648	1.72261	0.350973	4.90809	9.19666e-07	7.29201e-05
202299	LINC01554	long intergenic non-protein coding RNA 1554	28.668	1.72163	0.596147	2.88792	0.003878	0.0455692
2628	GATM	glycine amidinotransferase	600.708	1.7196	0.400748	4.29098	1.77889e-05	0.000850258
26	AOC1	amine oxidase copper containing 1	30.5885	1.69208	0.506988	3.3375	0.000845348	0.0154901
116843	SLC18B1	solute carrier family 18 member B1	427.614	1.68864	0.365289	4.62275	3.7869e-06	0.000241564
664701	ZNF826P	zinc finger protein 826, pseudogene	466.568	1.68753	0.362513	4.65508	3.23859e-06	0.000212994
23767	FLRT3	fibronectin leucine rich transmembrane protein 3	806.977	1.6871	0.44843	3.76222	0.000168409	0.00481072
339105	PRSS53	serine protease 53	810.742	1.6793	0.433698	3.87205	0.000107925	0.00342294
590	BCHE	butyrylcholinesterase	421.863	1.6793	0.337728	4.97235	6.61467e-07	5.47501e-05
84109	QRFPR	pyroglutamylated RFamide peptide receptor	526.643	1.67195	0.489857	3.41314	0.000642199	0.0128957
259307	IL4I1	interleukin 4 induced 1	1969.63	1.65437	0.362569	4.5629	5.04521e-06	0.000303571
105369174	LOC100288175	uncharacterized LOC100288175	110.357	1.65051	0.485472	3.39981	0.000674339	0.0133049
10720	UGT2B11	UDP glucuronosyltransferase family 2 member B11	161.271	1.64262	0.451331	3.63951	0.000273161	0.0068262
283460	HNF1A-AS1	HNF1A antisense RNA 1	70.44	1.63833	0.568721	2.88072	0.00396768	0.0462387
64856	VWA1	von Willebrand factor A domain containing 1	387.224	1.63628	0.324852	5.03701	4.72869e-07	4.20086e-05
105371810	None	None	178.998	1.62243	0.263795	6.15033	7.73201e-10	1.54257e-07
63970	TP53AIP1	tumor protein p53 regulated apoptosis inducing protein 1	107.636	1.61452	0.386495	4.17732	2.9496e-05	0.00126067
11309	SLCO2B1	solute carrier organic anion transporter family member 2B1	919.432	1.61322	0.306318	5.26648	1.39062e-07	1.52233e-05
57458	TMCC3	transmembrane and coiled-coil domain family 3	101.309	1.60263	0.558391	2.87009	0.00410358	0.0471538
4692	NDN	necdin, MAGE family member	157.511	1.59478	0.55444	2.87638	0.00402265	0.046655
5652	PRSS8	serine protease 8	352.555	1.59396	0.492053	3.23942	0.00119774	0.0200625
79369	B3GNT4	UDP-GlcNAc:betaGal beta-1,3-N-acetylglucosaminyltransferase 4	1134.57	1.5906	0.304225	5.22836	1.71017e-07	1.80237e-05
54	ACP5	acid phosphatase 5, tartrate resistant	858.751	1.58824	0.384674	4.12881	3.64644e-05	0.00145583
3764	KCNJ8	potassium inwardly rectifying channel subfamily J member 8	146.075	1.58719	0.327631	4.84445	1.26964e-06	9.66064e-05
117144	CATSPER1	cation channel sperm associated 1	224.608	1.58686	0.367392	4.31926	1.56556e-05	0.000769983
221692	PHACTR1	phosphatase and actin regulator 1	203.118	1.58065	0.49324	3.20463	0.00135236	0.0220219
2152	F3	coagulation factor III, tissue factor	3276.06	1.57871	0.317333	4.97492	6.52732e-07	5.4292e-05
8638	OASL	2'-5'-oligoadenylate synthetase like	466.867	1.57637	0.415322	3.79553	0.000147328	0.00434758
4856	CCN3	cellular communication network factor 3	942.298	1.57088	0.364626	4.3082	1.64586e-05	0.000797911
170302	ARX	aristaless related homeobox	114.242	1.56831	0.45458	3.45001	0.000560559	0.0116421
9734	HDAC9	histone deacetylase 9	150.775	1.56825	0.482177	3.25244	0.00114418	0.0193951
23149	FCHO1	FCH and mu domain containing endocytic adaptor 1	110.571	1.55924	0.36057	4.32437	1.52966e-05	0.000754513
105377594	FAM149A	family with sequence similarity 149 member A	204.551	1.55658	0.321886	4.83583	1.32592e-06	9.91005e-05
65989	DLK2	delta like non-canonical Notch ligand 2	89.3036	1.55396	0.381903	4.069	4.72148e-05	0.00177086
5563	PRKAA2	protein kinase AMP-activated catalytic subunit alpha 2	343.517	1.54999	0.365294	4.24313	2.20419e-05	0.00100002
256021	LINC01619	long intergenic non-protein coding RNA 1619	96.7505	1.54383	0.316367	4.87989	1.06146e-06	8.26187e-05
340547	VSIG1	V-set and immunoglobulin domain containing 1	237.652	1.54121	0.307767	5.00774	5.5074e-07	4.72112e-05
55753	OGDHL	oxoglutarate dehydrogenase L	1267.82	1.53994	0.354597	4.34277	1.40696e-05	0.000704228
50486	G0S2	G0/G1 switch 2	2336.13	1.52139	0.353857	4.29946	1.71218e-05	0.000825349
27434	POLM	DNA polymerase mu	1418.67	1.51234	0.394949	3.8292	0.000128562	0.00398074
5284	PIGR	polymeric immunoglobulin receptor	19497.2	1.51149	0.313375	4.82325	1.41238e-06	0.000103746
11031	RAB31	RAB31, member RAS oncogene family	97.0327	1.50862	0.448653	3.36255	0.00077226	0.0144953
26232	FBXO2	F-box protein 2	46.2994	1.50024	0.421175	3.56203	0.000367991	0.00855353
1436	CSF1R	colony stimulating factor 1 receptor	38.5351	1.49548	0.458672	3.26046	0.0011123	0.0189303
51599	LSR	lipolysis stimulated lipoprotein receptor	2687.61	1.49445	0.361502	4.134	3.5651e-05	0.00143688
10693	CCT6B	chaperonin containing TCP1 subunit 6B	208.426	1.49297	0.294702	5.06604	4.06176e-07	3.80773e-05
6776	STAT5A	signal transducer and activator of transcription 5A	204.956	1.49068	0.434004	3.43471	0.000593179	0.012184
113235	SLC46A1	solute carrier family 46 member 1	202.233	1.48588	0.402702	3.68977	0.000224455	0.0058956
29887	SNX10	sorting nexin 10	3796.63	1.48086	0.293525	5.04507	4.53362e-07	4.09183e-05
377677	CA13	carbonic anhydrase 13	379.346	1.47804	0.281353	5.25334	1.49367e-07	1.62465e-05
285463	CTBP1-AS	CTBP1 antisense RNA	105.97	1.47381	0.489102	3.01329	0.00258428	0.0343978
283537	SLC46A3	solute carrier family 46 member 3	146.62	1.4663	0.427162	3.43266	0.000597688	0.0122335
54848	ARHGEF38	Rho guanine nucleotide exchange factor 38	80.8175	1.46117	0.393935	3.70916	0.000207946	0.00563201
100113386	UCKL1-AS1	UCKL1 antisense RNA 1	42.3086	1.46114	0.473807	3.08384	0.00204351	0.0292116
5553	PRG2	proteoglycan 2, pro eosinophil major basic protein	76.6716	1.45996	0.471858	3.09408	0.00197426	0.0285343
23117	NPIPB3	nuclear pore complex interacting protein family member B3	73.8227	1.45936	0.434492	3.35877	0.00078289	0.0146259
6474	SHOX2	SHOX homeobox 2	541.45	1.45463	0.246462	5.90204	3.59026e-09	6.06428e-07
101929302	RFX3-DT	RFX3 divergent transcript	93.7702	1.45442	0.318847	4.56149	5.07925e-06	0.00030454
55247	NEIL3	nei like DNA glycosylase 3	255.585	1.45429	0.247983	5.86446	4.50598e-09	7.43495e-07
4242	MFNG	MFNG O-fucosylpeptide 3-beta-N-acetylglucosaminyltransferase	566.903	1.43781	0.267281	5.3794	7.47359e-08	8.74565e-06
84077	C3orf20	chromosome 3 open reading frame 20	57.8643	1.43628	0.491902	2.91985	0.00350205	0.0422931
139728	PNCK	pregnancy up-regulated nonubiquitous CaM kinase	1720.04	1.4189	0.299249	4.74153	2.12109e-06	0.000147503
54020	SLC37A1	solute carrier family 37 member 1	767.376	1.41874	0.22633	6.26847	3.64614e-10	7.83135e-08
10964	IFI44L	interferon induced protein 44 like	2207.98	1.41056	0.250807	5.6241	1.86476e-08	2.61497e-06
100996273	None	None	136.586	1.39931	0.420132	3.33065	0.000866445	0.0157239
7273	TTN	titin	125.088	1.392	0.459557	3.02899	0.00245369	0.0332211
5321	PLA2G4A	phospholipase A2 group IVA	158.729	1.38927	0.274409	5.06276	4.13235e-07	3.83422e-05
360132	FKBP9P1	FKBP prolyl isomerase 9 pseudogene 1	7352.07	1.38562	0.291549	4.7526	2.00817e-06	0.000140804
101928068	EFCAB2-AS1	EFCAB2 antisense RNA 1	55.9492	1.38092	0.46386	2.97703	0.00291058	0.0373879
92558	BICDL1	BICD family like cargo adaptor 1	308.062	1.37436	0.323116	4.25345	2.10498e-05	0.000973225
1241	LTB4R	leukotriene B4 receptor	380.447	1.37435	0.402243	3.41672	0.0006338	0.0127875
1520	CTSS	cathepsin S	2707.18	1.37396	0.318739	4.31061	1.62807e-05	0.000796114
653479	MRPL45P2	mitochondrial ribosomal protein L45 pseudogene 2	59.7173	1.35383	0.397907	3.40237	0.000668038	0.0132054
2172	FABP6	fatty acid binding protein 6	936.778	1.35276	0.263129	5.14105	2.73208e-07	2.71099e-05
55536	CDCA7L	cell division cycle associated 7 like	362.584	1.34771	0.384051	3.5092	0.000449458	0.0099173
10863	ADAM28	ADAM metallopeptidase domain 28	133.85	1.34614	0.388831	3.46203	0.000536126	0.0112447
27242	TNFRSF21	TNF receptor superfamily member 21	120.317	1.34142	0.455439	2.94534	0.00322595	0.0397817
8526	DGKE	diacylglycerol kinase epsilon	390.234	1.32951	0.23051	5.7677	8.03589e-09	1.28635e-06
1951	CELSR3	cadherin EGF LAG seven-pass G-type receptor 3	246.365	1.31109	0.245547	5.33947	9.32169e-08	1.05447e-05
81607	NECTIN4	nectin cell adhesion molecule 4	68.1721	1.30799	0.431228	3.03319	0.00241986	0.0329008
147710	IGSF23	immunoglobulin superfamily member 23	229.721	1.30468	0.433846	3.00725	0.00263619	0.0349188
56833	SLAMF8	SLAM family member 8	435.917	1.30245	0.343133	3.79577	0.000147184	0.00434758
100132163	PHKA2-AS1	PHKA2 antisense RNA 1	166.435	1.29849	0.322303	4.02877	5.60695e-05	0.00201565
718	C3	complement C3	92164.1	1.29848	0.315718	4.11278	3.90916e-05	0.00151786
100131551	LINC00887	long intergenic non-protein coding RNA 887	292.143	1.29654	0.335148	3.86857	0.000109476	0.00346566
100506178	STEAP1B-AS1	STEAP1B antisense RNA 1	554.845	1.29427	0.38373	3.37286	0.00074392	0.0141989
83938	LRMDA	leucine rich melanocyte differentiation associated	265.67	1.2856	0.305386	4.20976	2.55637e-05	0.00112666
2826	CCR10	C-C motif chemokine receptor 10	154.103	1.28464	0.316683	4.05655	4.98036e-05	0.00184512
11314	CD300A	CD300a molecule	590.036	1.28318	0.423899	3.02708	0.0024693	0.0333326
283970	PDXDC2P-NPIPB14P	PDXDC2P-NPIPB14P readthrough, transcribed pseudogene	1310.15	1.2739	0.346862	3.67264	0.000240057	0.00616117
374378	GALNT18	polypeptide N-acetylgalactosaminyltransferase 18	336.688	1.26865	0.388732	3.26357	0.00110018	0.0188084
26253	CLEC4E	C-type lectin domain family 4 member E	340.246	1.26222	0.343035	3.67956	0.000233637	0.00603403
84166	NLRC5	NLR family CARD domain containing 5	1266.2	1.24836	0.299653	4.16601	3.09975e-05	0.0013019
27445	PCLO	piccolo presynaptic cytomatrix protein	836.286	1.24344	0.214796	5.78894	7.08325e-09	1.14465e-06
347733	TUBB2B	tubulin beta 2B class IIb	98.5966	1.23402	0.366112	3.37061	0.000750031	0.0142514
100287569	LINC00173	long intergenic non-protein coding RNA 173	61.8609	1.20659	0.40349	2.99038	0.00278631	0.0362852
29948	OSGIN1	oxidative stress induced growth inhibitor 1	214.838	1.19991	0.285888	4.19713	2.70317e-05	0.00117609
760	CA2	carbonic anhydrase 2	5616.89	1.19806	0.187895	6.37621	1.81528e-10	4.16239e-08
84541	KBTBD8	kelch repeat and BTB domain containing 8	65.7378	1.19434	0.36811	3.24451	0.00117652	0.0197851
23461	ABCA5	ATP binding cassette subfamily A member 5	605.72	1.19418	0.200064	5.969	2.38707e-09	4.26356e-07
7490	WT1	WT1 transcription factor	725.899	1.17843	0.25993	4.53364	5.79752e-06	0.00034157
84752	B3GNT9	UDP-GlcNAc:betaGal beta-1,3-N-acetylglucosaminyltransferase 9	480.026	1.17413	0.311278	3.77196	0.000161972	0.00465821
285513	GPRIN3	GPRIN family member 3	521.156	1.17193	0.379683	3.08661	0.00202452	0.0290135
51365	PLA1A	phospholipase A1 member A	981.187	1.17085	0.253623	4.61647	3.90315e-06	0.000246203
85028	SNHG12	small nucleolar RNA host gene 12	2102.49	1.16866	0.327048	3.57335	0.000352447	0.00827154
100885778	NALCN-AS1	NALCN antisense RNA 1	51.1927	1.16831	0.381125	3.06543	0.0021736	0.0304053
6150	MRPL23	mitochondrial ribosomal protein L23	643.503	1.16727	0.18073	6.45863	1.05658e-10	2.59828e-08
55805	LRP2BP	LRP2 binding protein	106.065	1.15898	0.319669	3.62557	0.000288324	0.00711121
3669	ISG20	interferon stimulated exonuclease gene 20	277.489	1.15666	0.332732	3.47625	0.000508479	0.0107848
79915	ATAD5	ATPase family AAA domain containing 5	365.294	1.15385	0.265779	4.3414	1.41579e-05	0.000706564
54332	GDAP1	ganglioside induced differentiation associated protein 1	111.069	1.15353	0.390296	2.95552	0.00312139	0.0390842
10103	TSPAN1	tetraspanin 1	968.371	1.14832	0.365866	3.13864	0.00169736	0.0257149
100507002	LOC100507002	uncharacterized LOC100507002	110.926	1.1475	0.351343	3.26603	0.00109068	0.0187172
55008	HERC6	HECT and RLD domain containing E3 ubiquitin protein ligase family member 6	1266.93	1.14381	0.159336	7.17861	7.04219e-13	2.34298e-10
9636	ISG15	ISG15 ubiquitin like modifier	2181.72	1.14166	0.32871	3.47317	0.00051435	0.0108708
9572	NR1D1	nuclear receptor subfamily 1 group D member 1	524.182	1.13605	0.332706	3.41456	0.000638843	0.0128586
1870	E2F2	E2F transcription factor 2	316.936	1.12469	0.327949	3.42948	0.000604746	0.0123482
9056	SLC7A7	solute carrier family 7 member 7	4977.58	1.12421	0.275212	4.08487	4.41015e-05	0.00167783
8875	VNN2	vanin 2	145.428	1.12352	0.342777	3.27769	0.00104659	0.0182925
6535	SLC6A8	solute carrier family 6 member 8	53952.3	1.11734	0.30543	3.65827	0.000253928	0.00643083
140711	TLDC2	TBC/LysM-associated domain containing 2	1212.05	1.10937	0.26932	4.11916	3.80248e-05	0.00150233
83637	ZMIZ2	zinc finger MIZ-type containing 2	6664.31	1.10926	0.25128	4.41444	1.01272e-05	0.000536994
84419	COXFA4L3	cytochrome c oxidase associated subunit FA4L3	1476.76	1.10254	0.275285	4.00509	6.19941e-05	0.00218101
113612	CYP2U1	cytochrome P450 family 2 subfamily U member 1	231.655	1.10128	0.36376	3.0275	0.00246585	0.0333326
782	CACNB1	calcium voltage-gated channel auxiliary subunit beta 1	473.56	1.09297	0.362204	3.01754	0.00254834	0.034128
80270	HSD3B7	hydroxy-delta-5-steroid dehydrogenase, 3 beta- and steroid delta-isomerase 7	10562.7	1.08846	0.300599	3.62096	0.000293515	0.00718668
94120	SYTL3	synaptotagmin like 3	2025.46	1.08815	0.331214	3.28533	0.00101861	0.0179204
4084	MXD1	MAX dimerization protein 1	520.438	1.08261	0.352673	3.06972	0.00214259	0.0301117
84680	ACCS	1-aminocyclopropane-1-carboxylate synthase homolog (inactive)	634.395	1.08209	0.330286	3.27623	0.00105202	0.0182925
9760	TOX	thymocyte selection associated high mobility group box	2328.06	1.07924	0.252592	4.27266	1.93153e-05	0.000910394
10723	SLC12A7	solute carrier family 12 member 7	606.846	1.07751	0.293888	3.6664	0.000245988	0.00626716
100131193	CCDC183-AS1	CCDC183 antisense RNA 1	568.041	1.0684	0.246176	4.33998	1.42496e-05	0.000709055
100216546	LINC01004	long intergenic non-protein coding RNA 1004	853.249	1.0677	0.353811	3.01771	0.0025469	0.034128
79007	DBNDD1	dysbindin domain containing 1	660.734	1.06729	0.206169	5.17675	2.25784e-07	2.28041e-05
8844	KSR1	kinase suppressor of ras 1	86.891	1.06654	0.332809	3.20466	0.00135222	0.0220219
25854	FAM149A	family with sequence similarity 149 member A	1753.76	1.06648	0.200586	5.31683	1.0559e-07	1.1634e-05
100288123	LOC100288123	uncharacterized LOC100288123	90.8914	1.06537	0.374183	2.8472	0.00441059	0.0494404
3106	HLA-B	major histocompatibility complex, class I, B	22132.7	1.06083	0.310169	3.42018	0.00062579	0.0126694
752	FMNL1	formin like 1	2683.88	1.0565	0.284797	3.70966	0.000207535	0.00563201
105371397	KLHDC4	kelch domain containing 4	119.096	1.05443	0.300155	3.51296	0.000443142	0.00983094
10437	IFI30	IFI30 lysosomal thiol reductase	1667.82	1.05364	0.252027	4.18068	2.90643e-05	0.00124851
5224	PGAM2	phosphoglycerate mutase 2	391.313	1.04996	0.298946	3.51222	0.000444385	0.00983094
677838	SNORA61	small nucleolar RNA, H/ACA box 61	374.026	1.04964	0.352582	2.97701	0.00291074	0.0373879
343450	KCNT2	potassium sodium-activated channel subfamily T member 2	560.368	1.04275	0.310477	3.35855	0.000783533	0.0146259
728609	SDHAP3	SDHA pseudogene 3	138.042	1.04052	0.32879	3.16469	0.00155246	0.0240883
4482	MSRA	methionine sulfoxide reductase A	259.324	1.03554	0.220525	4.6958	2.65563e-06	0.000180967
9088	PKMYT1	protein kinase, membrane associated tyrosine/threonine 1	773.038	1.03206	0.322733	3.19787	0.00138446	0.0222879
6339	SCNN1D	sodium channel epithelial 1 subunit delta	256.056	1.03094	0.352657	2.92335	0.00346293	0.0420033
349667	RTN4RL2	reticulon 4 receptor like 2	1118.43	1.0272	0.285196	3.60173	0.000316104	0.00759725
57464	STRIP2	striatin interacting protein 2	435.582	1.02642	0.343761	2.98586	0.00282784	0.036684
6696	SPP1	secreted phosphoprotein 1	31524.7	1.02613	0.32895	3.11942	0.00181205	0.0269002
8851	CDK5R1	cyclin dependent kinase 5 regulatory subunit 1	189.068	1.02283	0.263775	3.87765	0.000105472	0.00336399
2896	GRN	granulin precursor	28177.4	1.01965	0.287695	3.54418	0.00039383	0.0089876
440104	TMEM198B	transmembrane protein 198B (pseudogene)	266.749	1.0162	0.297635	3.41424	0.000639595	0.0128586
646471	LOC646471	uncharacterized LOC646471	318.245	1.0024	0.348023	2.88027	0.00397336	0.0462415
9700	ESPL1	extra spindle pole bodies like 1, separase	617.214	0.999158	0.348408	2.86778	0.00413362	0.0473274
10653	SPINT2	serine peptidase inhibitor, Kunitz type 2	20794	0.998435	0.174211	5.73119	9.97299e-09	1.53431e-06
7023	TFAP4	transcription factor AP-4	366.522	0.990409	0.245527	4.03381	5.48788e-05	0.00199257
642517	AGAP9	ArfGAP with GTPase domain, ankyrin repeat and PH domain 9	394.458	0.980062	0.314112	3.1201	0.00180789	0.0268713
3622	ING2	inhibitor of growth family member 2	261.048	0.976565	0.206445	4.73039	2.24092e-06	0.000154569
84807	NFKBID	NFKB inhibitor delta	223.128	0.971572	0.287793	3.37593	0.000735655	0.0141073
3698	ITIH2	inter-alpha-trypsin inhibitor heavy chain 2	200.34	0.971181	0.341002	2.84802	0.00439918	0.0494116
10561	IFI44	interferon induced protein 44	3196.37	0.959002	0.240537	3.98692	6.6936e-05	0.00229449
4157	MC1R	melanocortin 1 receptor	320.529	0.957635	0.292997	3.26842	0.00108151	0.0186116
79132	DHX58	DExH-box helicase 58	929.046	0.954395	0.236959	4.02768	5.63303e-05	0.00202074
100130581	LINC00910	long intergenic non-protein coding RNA 910	110.055	0.950962	0.266743	3.56509	0.000363728	0.00848932
3430	IFI35	interferon induced protein 35	1295.34	0.94827	0.253248	3.74443	0.000180802	0.00510456
3169	FOXA1	forkhead box A1	140.808	0.942446	0.287862	3.27396	0.00106053	0.0183623
10300	KATNB1	katanin regulatory subunit B1	1597.63	0.941081	0.160634	5.85854	4.66947e-09	7.61841e-07
5699	PSMB10	proteasome 20S subunit beta 10	2217.93	0.940391	0.223426	4.20895	2.56557e-05	0.00112779
79778	MICALL2	MICAL like 2	1698.82	0.940076	0.206428	4.55401	5.26339e-06	0.000313365
64146	PDF	peptide deformylase, mitochondrial	443.051	0.934445	0.192834	4.84586	1.26062e-06	9.63523e-05
92822	ZNF276	zinc finger protein 276	717.23	0.933603	0.265307	3.51895	0.000433262	0.00969867
57799	RAB40C	RAB40C, member RAS oncogene family	2899.19	0.932176	0.298612	3.12169	0.00179816	0.0267642
158160	HSD17B7P2	hydroxysteroid 17-beta dehydrogenase 7 pseudogene 2	163.821	0.929154	0.314483	2.95454	0.00313131	0.0391527
2175	FANCA	FA complementation group A	629.581	0.928864	0.242926	3.82366	0.000131488	0.00404182
8111	GPR68	G protein-coupled receptor 68	360.226	0.924588	0.269015	3.43694	0.000588325	0.0121149
10045	SH2D3A	SH2 domain containing 3A	442.225	0.920775	0.308085	2.98871	0.00280162	0.0364275
146956	EME1	essential meiotic structure-specific endonuclease 1	512.178	0.917643	0.249575	3.67682	0.000236157	0.00608984
134637	ADAT2	adenosine deaminase tRNA specific 2	560.225	0.911751	0.244699	3.72601	0.000194533	0.00541121
8519	IFITM1	interferon induced transmembrane protein 1	765.087	0.91154	0.283535	3.21491	0.00130486	0.0215378
23555	TSPAN15	tetraspanin 15	1038.61	0.909867	0.307271	2.96112	0.00306521	0.0385835
80005	DOCK5	dedicator of cytokinesis 5	1793.45	0.906123	0.304918	2.97169	0.00296161	0.0376424
8701	DNAH11	dynein axonemal heavy chain 11	1231.22	0.905111	0.276269	3.27619	0.00105218	0.0182925
89848	FCHSD1	FCH and double SH3 domains 1	1252.59	0.903352	0.308209	2.93097	0.00337909	0.0412789
9013	TAF1C	TATA-box binding protein associated factor, RNA polymerase I subunit C	2027.89	0.900608	0.256802	3.50702	0.000453159	0.00998598
1540	CYLD	CYLD lysine 63 deubiquitinase	6560.43	0.899314	0.180528	4.98156	6.30726e-07	5.272e-05
115273	RAB42	RAB42, member RAS oncogene family	2716.68	0.894952	0.236493	3.78427	0.000154162	0.00452564
23594	ORC6	origin recognition complex subunit 6	711.23	0.894082	0.226536	3.94675	7.92204e-05	0.00264089
83869	TTTY14	testis expressed transcript, Y-linked 14	239.207	0.893289	0.30891	2.89174	0.00383115	0.0452065
22795	NID2	nidogen 2	2435.62	0.891852	0.248293	3.59194	0.000328231	0.00782615
5616	PRKY	protein kinase Y-linked (pseudogene)	2480.22	0.886217	0.299593	2.95807	0.00309567	0.0388516
79884	MAP9	microtubule associated protein 9	1748.24	0.886152	0.210782	4.20413	2.62093e-05	0.00114914
92285	ZNF585B	zinc finger protein 585B	207.198	0.884434	0.214447	4.12425	3.71951e-05	0.00148152
729218	LOC729218	uncharacterized LOC729218	246.849	0.883816	0.276606	3.19521	0.00139728	0.0224486
146909	KIF18B	kinesin family member 18B	775.669	0.883737	0.305293	2.89472	0.00379498	0.0448733
101929212	SMIM2-AS1	SMIM2 antisense RNA 1	170.704	0.880042	0.2519	3.49362	0.000476524	0.010261
284702	HNRNPU	heterogeneous nuclear ribonucleoprotein U	1433.36	0.876466	0.305162	2.87213	0.00407714	0.047055
220992	ZNF485	zinc finger protein 485	186.188	0.871084	0.281302	3.09662	0.00195741	0.0284385
7643	ZNF90	zinc finger protein 90	232.47	0.871034	0.302309	2.88127	0.00396078	0.0461901
10295	BCKDK	branched chain keto acid dehydrogenase kinase	4125.79	0.867001	0.162498	5.33544	9.53119e-08	1.06398e-05
197335	WDR90	WD repeat domain 90	1783.05	0.866254	0.299822	2.88923	0.00386189	0.0454428
132884	EVC2	EvC ciliary complex subunit 2	291.558	0.86592	0.262567	3.2979	0.00097411	0.0173257
4597	MVD	mevalonate diphosphate decarboxylase	2055.11	0.864461	0.27302	3.16629	0.00154398	0.0240503
54587	MXRA8	matrix remodeling associated 8	326.311	0.863714	0.227434	3.79764	0.000146081	0.0043334
55146	ZDHHC4	zDHHC palmitoyltransferase 4	1573.14	0.862854	0.155013	5.56633	2.6016e-08	3.50349e-06
81620	CDT1	chromatin licensing and DNA replication factor 1	757.773	0.862306	0.225516	3.82371	0.00013146	0.00404182
2622	DRC4	dynein regulatory complex subunit 4	1275.26	0.862021	0.172414	4.99972	5.74146e-07	4.87105e-05
388610	TRNP1	TMF1 regulated nuclear protein 1	1152.38	0.858917	0.221653	3.87506	0.000106599	0.0033917
1191	CLU	clusterin	54770.9	0.855095	0.258763	3.30455	0.000951289	0.016991
246126	TXLNGY	taxilin gamma Y-linked (pseudogene)	2927.81	0.853834	0.193511	4.41234	1.0226e-05	0.000540547
10861	SLC26A1	solute carrier family 26 member 1	230.186	0.853617	0.236061	3.61609	0.000299085	0.00727058
2057	EPOR	erythropoietin receptor	647.728	0.8526	0.26778	3.18396	0.00145276	0.0231242
172	AFG3L1P	AFG3 like matrix AAA peptidase subunit 1, pseudogene	495.286	0.850474	0.223935	3.79786	0.000145952	0.0043334
402483	LINC01000	long intergenic non-protein coding RNA 1000	2927.1	0.849635	0.249958	3.39911	0.000676066	0.013308
899	CCNF	cyclin F	1149.34	0.847738	0.261534	3.24141	0.00118939	0.0199621
440603	BCL2L15	BCL2 like 15	2129.53	0.846221	0.229802	3.68239	0.000231053	0.00597639
84957	RELT	RELT TNF receptor	385.841	0.843853	0.249546	3.38155	0.000720789	0.0139139
7127	TNFAIP2	TNF alpha induced protein 2	19864.8	0.84114	0.272296	3.08906	0.00200789	0.028902
23162	MAPK8IP3	mitogen-activated protein kinase 8 interacting protein 3	7259.59	0.83861	0.264951	3.16515	0.00155001	0.0240848
9245	GCNT3	glucosaminyl (N-acetyl) transferase 3, mucin type	500.516	0.835641	0.280615	2.97789	0.00290238	0.0373371
9605	VPS9D1	VPS9 domain containing 1	1324.4	0.828807	0.261275	3.17217	0.00151305	0.023701
23417	MLYCD	malonyl-CoA decarboxylase	745.454	0.827955	0.207555	3.98909	6.63274e-05	0.00228285
7804	LRP8	LDL receptor related protein 8	1244.37	0.825773	0.24995	3.30375	0.000954017	0.0170218
54858	PGPEP1	pyroglutamyl-peptidase I	1690.29	0.820544	0.164069	5.00122	5.69678e-07	4.85743e-05
91133	L3MBTL4	L3MBTL histone methyl-lysine binding protein 4	448.436	0.813505	0.272676	2.98341	0.00285052	0.0368655
442075	EMC3-AS1	EMC3 antisense RNA 1	188.141	0.812828	0.269056	3.02104	0.00251907	0.0338965
55697	VAC14	VAC14 component of PIKFYVE complex	3001.14	0.812696	0.219584	3.70106	0.000214698	0.00570932
80758	PRR7	proline rich 7, synaptic	1133.35	0.812154	0.15119	5.37175	7.79773e-08	8.93999e-06
4582	MUC1	mucin 1, cell surface associated	915.846	0.811754	0.280668	2.89222	0.00382527	0.0451686
11232	POLG2	DNA polymerase gamma 2, accessory subunit	695.844	0.810195	0.248382	3.26189	0.00110672	0.0188733
79733	E2F8	E2F transcription factor 8	608.184	0.807507	0.221942	3.63838	0.000274363	0.00684041
3990	LIPC	lipase C, hepatic type	343.661	0.79835	0.244456	3.26583	0.00109145	0.0187172
387895	LINC00944	long intergenic non-protein coding RNA 944	268.842	0.797043	0.198042	4.02462	5.70674e-05	0.00203857
25788	RAD54B	RAD54 homolog B	1390.65	0.796597	0.165887	4.80204	1.57054e-06	0.000113314
253980	KCTD13	potassium channel tetramerization domain containing 13	746.774	0.782511	0.22082	3.54366	0.000394611	0.0089876
83891	SNX25	sorting nexin 25	580.327	0.780625	0.205208	3.80407	0.00014234	0.00426321
10312	TCIRG1	T cell immune regulator 1, ATPase H+ transporting V0 subunit a3	4551.48	0.776945	0.269301	2.88504	0.00391364	0.0457977
23072	HECW1	HECT, C2 and WW domain containing E3 ubiquitin protein ligase 1	240.314	0.776574	0.227586	3.41222	0.000644365	0.0129086
84900	RNFT2	ring finger protein, transmembrane 2	173.595	0.776148	0.228954	3.38998	0.000698987	0.0136014
64582	GPR135	G protein-coupled receptor 135	231.569	0.773099	0.231842	3.3346	0.000854234	0.0155689
148206	ZNF714	zinc finger protein 714	570.967	0.770175	0.180587	4.26485	2.00038e-05	0.000932484
6299	SALL1	spalt like transcription factor 1	1261.91	0.769038	0.21644	3.55313	0.000380682	0.00875577
6948	TCN2	transcobalamin 2	8007.42	0.768808	0.153091	5.0219	5.11634e-07	4.452e-05
3105	HLA-A	major histocompatibility complex, class I, A	78184	0.767972	0.242124	3.17181	0.0015149	0.023701
8470	SORBS2	sorbin and SH3 domain containing 2	3022.76	0.767893	0.143675	5.34467	9.05806e-08	1.03152e-05
64127	NOD2	nucleotide binding oligomerization domain containing 2	458.948	0.761934	0.248784	3.06263	0.00219398	0.0306245
1535	CYBA	cytochrome b-245 alpha chain	20409.8	0.759988	0.216045	3.51773	0.000435255	0.00973045
80336	PABPC1L	poly(A) binding protein cytoplasmic 1 like	1254.4	0.759181	0.256289	2.96221	0.0030544	0.0385045
9907	AP5Z1	adaptor related protein complex 5 subunit zeta 1	2559.34	0.754246	0.253794	2.97188	0.00295979	0.0376424
63979	FIGNL1	fidgetin like 1	738.74	0.753384	0.158644	4.7489	2.04522e-06	0.000142812
79918	SETD6	SET domain containing 6, protein lysine methyltransferase	757.467	0.752621	0.204238	3.68502	0.000228686	0.00593325
8717	TRADD	TNFRSF1A associated via death domain	2004.21	0.752449	0.222194	3.38645	0.000708026	0.0137166
55080	TAPBPL	TAP binding protein like	1532.82	0.751001	0.225161	3.3354	0.000851772	0.0155407
148213	ZNF681	zinc finger protein 681	152.423	0.749604	0.2636	2.84371	0.00445915	0.0497909
80217	CFAP43	cilia and flagella associated protein 43	247.57	0.749171	0.228019	3.28557	0.00101778	0.0179204
100505549	ATP8B1-AS1	ATP8B1 antisense RNA 1	121.207	0.745141	0.259625	2.87006	0.00410388	0.0471538
79567	RIPOR1	RHO family interacting cell polarization regulator 1	6305.72	0.744901	0.190849	3.90309	9.49731e-05	0.0030931
92154	MTSS2	MTSS I-BAR domain containing 2	2956.09	0.7435	0.237297	3.13321	0.00172908	0.0261024
6448	SGSH	N-sulfoglucosamine sulfohydrolase	1163	0.743476	0.211672	3.51241	0.000444068	0.00983094
113000	RPUSD1	RNA pseudouridine synthase domain containing 1	1554.37	0.742133	0.21915	3.38641	0.000708142	0.0137166
399761	BMS1P1	BMS1 pseudogene 1	569.62	0.741541	0.215055	3.44815	0.000564435	0.0117082
1763	DNA2	DNA replication helicase/nuclease 2	555.927	0.739566	0.227261	3.25426	0.00113687	0.0192904
4598	MVK	mevalonate kinase	932.637	0.737966	0.151957	4.85639	1.19542e-06	9.21996e-05
91120	ZNF682	zinc finger protein 682	304.924	0.737716	0.234071	3.15168	0.00162334	0.0249275
3653	IPW	imprinted in Prader-Willi syndrome	403.013	0.732871	0.237736	3.08271	0.00205126	0.0292978
6645	SNTB2	syntrophin beta 2	2722.97	0.732754	0.180384	4.0622	4.86125e-05	0.00181287
4199	ME1	malic enzyme 1	1179.15	0.732698	0.19728	3.71399	0.000204015	0.00556547
100505761	C10orf95-AS1	C10orf95 antisense RNA 1	561.028	0.731981	0.241408	3.03214	0.00242828	0.0329889
7083	TK1	thymidine kinase 1	3150.15	0.731077	0.243651	3.0005	0.00269534	0.0354257
55723	ASF1B	anti-silencing function 1B histone chaperone	1486.06	0.730301	0.251055	2.90893	0.00362665	0.0433874
3437	IFIT3	interferon induced protein with tetratricopeptide repeats 3	2024.42	0.730284	0.253206	2.88415	0.00392469	0.0458953
84080	ENKD1	enkurin domain containing 1	1759.68	0.72949	0.216851	3.36402	0.000768167	0.0144664
25787	DGCR5	DiGeorge syndrome critical region gene 5	920.387	0.728542	0.209766	3.47312	0.000514452	0.0108708
255374	MBLAC1	metallo-beta-lactamase domain containing 1	168.531	0.725128	0.243331	2.98001	0.0028824	0.0371363
1687	GSDME	gasdermin E	4061.18	0.723404	0.238294	3.03576	0.00239928	0.0326996
126070	ZNF440	zinc finger protein 440	673.441	0.722163	0.24827	2.90878	0.0036284	0.0433874
6875	TAF4B	TATA-box binding protein associated factor 4b	275.1	0.721331	0.229293	3.14589	0.00165582	0.0252661
84626	KRABD3	KRAB domain containing 3	2923.53	0.713596	0.20137	3.54371	0.00039454	0.0089876
124491	TMEM170A	transmembrane protein 170A	851.117	0.713076	0.159582	4.46839	7.8809e-06	0.000437004
92806	CENPBD1P	CENPB DNA-binding domain containing 1, pseudogene	561.649	0.71204	0.190285	3.74196	0.000182592	0.00514655
54625	PARP14	poly(ADP-ribose) polymerase family member 14	9066.57	0.711085	0.154723	4.59586	4.30967e-06	0.000266885
29800	ZDHHC1	zDHHC palmitoyltransferase 1	1086	0.710039	0.215999	3.28723	0.00101177	0.0178853
8996	NOL3	nucleolar protein 3	2845.39	0.708313	0.192014	3.68887	0.000225254	0.00590744
10725	NFAT5	nuclear factor of activated T cells 5	2185.06	0.707103	0.166738	4.24081	2.2271e-05	0.00100508
89845	ABCC10	ATP binding cassette subfamily C member 10	842.462	0.702534	0.163204	4.30463	1.67267e-05	0.0008086
1509	CTSD	cathepsin D	83005.9	0.700503	0.226217	3.09659	0.00195758	0.0284385
64081	PBLD	phenazine biosynthesis like protein domain containing	2123	0.700378	0.225765	3.10225	0.00192056	0.0280449
441518	RTL8B	retrotransposon Gag like 8B	1275.24	0.700054	0.18756	3.73243	0.000189645	0.00530132
25939	SAMHD1	SAM and HD domain containing deoxynucleoside triphosphate triphosphohydrolase 1	2523.84	0.694495	0.199729	3.47718	0.00050672	0.010761
1874	E2F4	E2F transcription factor 4	2378.29	0.693636	0.191332	3.62529	0.000288635	0.00711121
51608	GET4	guided entry of tail-anchored proteins factor 4	2291.82	0.690098	0.212608	3.24588	0.00117089	0.0197296
175	AGA	aspartylglucosaminidase	2256.09	0.686824	0.226764	3.02881	0.00245517	0.0332211
55748	CNDP2	carnosine dipeptidase 2	26877.7	0.680887	0.156092	4.36209	1.28827e-05	0.000652518
55066	PDPR	pyruvate dehydrogenase phosphatase regulatory subunit	3394.36	0.677645	0.121095	5.596	2.19354e-08	3.00161e-06
55191	NADSYN1	NAD synthetase 1	2241.31	0.676077	0.225305	3.00072	0.00269338	0.0354257
7975	MAFK	MAF bZIP transcription factor K	1070.86	0.675993	0.228995	2.952	0.00315726	0.0393626
29103	DNAJC15	DnaJ heat shock protein family (Hsp40) member C15	987.216	0.675766	0.182168	3.70957	0.000207609	0.00563201
57556	SEMA6A	semaphorin 6A	5543.56	0.675614	0.178163	3.79211	0.000149374	0.00439267
197258	FCSK	fucose kinase	1556.83	0.670189	0.140317	4.77626	1.78584e-06	0.00012732
9641	IKBKE	inhibitor of nuclear factor kappa B kinase subunit epsilon	1951.19	0.666747	0.135549	4.91885	8.70528e-07	6.96751e-05
59348	ZNF350	zinc finger protein 350	494.121	0.665869	0.202619	3.28632	0.00101507	0.0179041
535	ATP6V0A1	ATPase H+ transporting V0 subunit a1	2322.11	0.665566	0.149774	4.44379	8.83867e-06	0.000480688
55556	ENOSF1	enolase superfamily member 1	1789.86	0.65895	0.214672	3.06956	0.00214373	0.0301117
253982	ASPHD1	aspartate beta-hydroxylase domain containing 1	2744.61	0.658903	0.208395	3.16179	0.00156801	0.0242755
64423	INF2	inverted formin 2	7345.99	0.654364	0.201863	3.24163	0.00118849	0.0199621
353	APRT	adenine phosphoribosyltransferase	3669.44	0.650336	0.156844	4.14639	3.37752e-05	0.00137764
93	ACVR2B	activin A receptor type 2B	567.308	0.645741	0.201481	3.20497	0.00135075	0.0220219
24149	ZNF318	zinc finger protein 318	2964.77	0.644191	0.192492	3.34658	0.000818136	0.0151057
5366	PMAIP1	phorbol-12-myristate-13-acetate-induced protein 1	830.588	0.643791	0.197254	3.26377	0.0010994	0.0188084
23659	PLA2G15	phospholipase A2 group XV	1177.67	0.639225	0.206938	3.08897	0.00200852	0.028902
226	ALDOA	aldolase, fructose-bisphosphate A	101633	0.63765	0.184691	3.45252	0.000555379	0.011577
7516	XRCC2	X-ray repair cross complementing 2	427.503	0.637196	0.18678	3.41147	0.000646138	0.0129289
57801	HES4	hes family bHLH transcription factor 4	1582.1	0.632473	0.190617	3.31802	0.000906568	0.0163124
54758	KLHDC4	kelch domain containing 4	920.712	0.628558	0.15053	4.17562	2.97173e-05	0.00126694
220064	LTO1	LTO1 maturation factor of ABCE1	778.481	0.626884	0.173456	3.61408	0.000301417	0.0073168
23067	SETD1B	SET domain containing 1B, histone lysine methyltransferase	1689.75	0.626316	0.165827	3.77691	0.000158784	0.00461345
54920	DUS2	dihydrouridine synthase 2	645.069	0.625686	0.212415	2.94558	0.00322352	0.0397817
114785	MBD6	methyl-CpG binding domain protein 6	1987.25	0.624167	0.183461	3.40217	0.000668522	0.0132054
10381	TUBB3	tubulin beta 3 class III	9832.91	0.623466	0.21794	2.86073	0.00422668	0.0479397
221927	BRAT1	BRCA1 associated ATM activator 1	3325.61	0.622634	0.187447	3.32165	0.000894874	0.0161363
291	SLC25A4	solute carrier family 25 member 4	688.078	0.622548	0.155711	3.99809	6.38551e-05	0.00223218
23590	PDSS1	decaprenyl diphosphate synthase subunit 1	343.143	0.620974	0.195496	3.17641	0.0014911	0.0234921
1362	CPD	carboxypeptidase D	15135.1	0.620051	0.168338	3.68338	0.000230165	0.00596249
84769	MPV17L2	MPV17 mitochondrial inner membrane protein like 2	469.413	0.617733	0.173858	3.55308	0.000380752	0.00875577
11130	ZWINT	ZW10 interacting kinetochore protein	2999.43	0.615679	0.216395	2.84516	0.00443894	0.0496834
28958	COA3	cytochrome c oxidase assembly factor 3	2925.13	0.612715	0.1488	4.11771	3.82649e-05	0.00150645
23035	PHLPP2	PH domain and leucine rich repeat protein phosphatase 2	1110.96	0.610677	0.144382	4.22958	2.3413e-05	0.00104271
4513	COX2	cytochrome c oxidase subunit II	349202	0.608448	0.163296	3.72604	0.00019451	0.00541121
51659	GINS2	GINS complex subunit 2	990.262	0.606791	0.173088	3.50569	0.000455426	0.00999698
9746	CLSTN3	calsyntenin 3	2297.86	0.606297	0.212383	2.85473	0.00430735	0.0485629
65988	ZNF747	zinc finger protein 747	285.361	0.604268	0.202628	2.98216	0.00286223	0.0369325
25862	USP49	ubiquitin specific peptidase 49	621.869	0.603981	0.194217	3.10983	0.00187193	0.0275115
993	CDC25A	cell division cycle 25A	359.296	0.60325	0.206317	2.9239	0.00345677	0.0420033
64779	MTHFSD	methenyltetrahydrofolate synthetase domain containing	981.092	0.601207	0.161872	3.71409	0.000203934	0.00556547
79786	KLHL36	kelch like family member 36	4593.12	0.600555	0.148248	4.05101	5.09979e-05	0.00188526
29062	WDR91	WD repeat domain 91	7027.64	0.598453	0.169754	3.52541	0.00042283	0.00950275
124930	ANKRD13B	ankyrin repeat domain 13B	926.482	0.597068	0.168548	3.54241	0.000396483	0.00899504
27346	TMEM97	transmembrane protein 97	1709.11	0.59691	0.164835	3.62127	0.000293165	0.00718668
1468	SLC25A10	solute carrier family 25 member 10	2301.42	0.593959	0.182946	3.24665	0.00116774	0.0197156
5717	PSMD11	proteasome 26S subunit, non-ATPase 11	4075.28	0.592116	0.179676	3.29547	0.000982567	0.0174578
1612	DAPK1	death associated protein kinase 1	10121.2	-0.591682	0.188051	-3.14639	0.00165301	0.0252599
63917	GALNT11	polypeptide N-acetylgalactosaminyltransferase 11	5625.02	-0.592034	0.154572	-3.83016	0.000128061	0.00397245
9724	UTP14C	UTP14C small subunit processome component	1822.56	-0.59308	0.196849	-3.01287	0.00258787	0.0343978
5333	PLCD1	phospholipase C delta 1	515.665	-0.593449	0.185335	-3.20204	0.00136458	0.0221359
9553	MRPL33	mitochondrial ribosomal protein L33	3238.56	-0.594485	0.151459	-3.92506	8.67091e-05	0.00285685
472	ATM	ATM serine/threonine kinase	4184.04	-0.59557	0.124171	-4.79638	1.61557e-06	0.000115666
10125	RASGRP1	RAS guanyl releasing protein 1	5342.64	-0.595799	0.207919	-2.86554	0.00416297	0.0475141
653659	TMEM183BP	transmembrane protein 183B, pseudogene	375.226	-0.595803	0.188656	-3.15815	0.00158774	0.024514
26136	TES	testin LIM domain protein	7376.15	-0.596784	0.161811	-3.68816	0.000225881	0.00591099
10082	GPC6	glypican 6	3835.41	-0.596951	0.203206	-2.93766	0.00330698	0.0405733
23233	EXOC6B	exocyst complex component 6B	1748.75	-0.597328	0.1917	-3.11595	0.00183351	0.0271712
58505	OSTC	oligosaccharyltransferase complex non-catalytic subunit	9385.37	-0.598789	0.186683	-3.20751	0.00133887	0.0219209
55074	OXR1	oxidation resistance 1	6798.6	-0.599667	0.203297	-2.94971	0.00318071	0.0394903
4684	NCAM1	neural cell adhesion molecule 1	9050.71	-0.600678	0.20342	-2.95289	0.0031481	0.0392772
9201	DCLK1	doublecortin like kinase 1	3763.21	-0.601214	0.192409	-3.12466	0.0017801	0.026542
80301	PLEKHO2	pleckstrin homology domain containing O2	546.825	-0.602559	0.185502	-3.24825	0.00116116	0.0196632
23514	SPIDR	scaffold protein involved in DNA repair	3989.43	-0.604102	0.170025	-3.55303	0.00038082	0.00875577
113	ADCY7	adenylate cyclase 7	4810.35	-0.60995	0.197459	-3.08899	0.00200838	0.028902
51776	MAP3K20	mitogen-activated protein kinase kinase kinase 20	4676.5	-0.612483	0.179375	-3.41453	0.000638916	0.0128586
134549	SHROOM1	shroom family member 1	711.936	-0.612805	0.196038	-3.12595	0.0017723	0.0264955
26010	SPATS2L	spermatogenesis associated serine rich 2 like	25149.9	-0.612948	0.138793	-4.41629	1.0041e-05	0.000534092
66008	TRAK2	trafficking kinesin protein 2	6493.56	-0.614462	0.17616	-3.48809	0.000486482	0.0104225
51594	NBAS	NBAS subunit of NRZ tethering complex	5164.7	-0.615417	0.155272	-3.96347	7.3867e-05	0.0024918
84253	GARNL3	GTPase activating Rap/RanGAP domain like 3	666.104	-0.616166	0.19613	-3.14162	0.00168016	0.0255457
23022	PALLD	palladin, cytoskeletal associated protein	8729.77	-0.617559	0.209876	-2.94249	0.00325579	0.0400902
56655	POLE4	DNA polymerase epsilon 4, accessory subunit	1644.01	-0.618596	0.15362	-4.02679	5.65441e-05	0.00202414
55063	ZCWPW1	zinc finger CW-type and PWWP domain containing 1	532.232	-0.618744	0.194241	-3.18544	0.00144534	0.0230277
151194	METTL21A	methyltransferase 21A, HSPA lysine	2045.81	-0.620425	0.158509	-3.91413	9.07309e-05	0.00298357
64417	TMEM267	transmembrane protein 267	2900.55	-0.62066	0.190487	-3.25827	0.00112092	0.0190579
4686	NCBP1	nuclear cap binding protein subunit 1	3078.62	-0.620969	0.152885	-4.06168	4.87207e-05	0.00181292
85458	DIXDC1	DIX domain containing 1	3564.67	-0.623758	0.195959	-3.1831	0.00145707	0.0231465
92912	UBE2Q2	ubiquitin conjugating enzyme E2 Q2	4179.3	-0.624823	0.17801	-3.51003	0.00044805	0.0098991
4750	NEK1	NIMA related kinase 1	2386.12	-0.626765	0.174123	-3.59956	0.000318762	0.00763949
57664	PLEKHA4	pleckstrin homology domain containing A4	1875.06	-0.627698	0.216179	-2.90361	0.00368889	0.043925
51280	GOLM1	golgi membrane protein 1	18078.6	-0.628975	0.189148	-3.3253	0.000883235	0.0159603
10791	VAMP5	vesicle associated membrane protein 5	761.993	-0.632991	0.191278	-3.30927	0.000935386	0.0167422
27086	FOXP1	forkhead box P1	2003.06	-0.633676	0.14968	-4.23354	2.30043e-05	0.00102991
50515	CHST11	carbohydrate sulfotransferase 11	2216.4	-0.633731	0.210952	-3.00415	0.00266322	0.0351622
27440	HDHD5	haloacid dehalogenase like hydrolase domain containing 5	1580.71	-0.634048	0.167965	-3.77488	0.000160085	0.00462977
7267	TTC3	tetratricopeptide repeat domain 3	23191.8	-0.634332	0.148256	-4.27863	1.88047e-05	0.000891278
6616	SNAP25	synaptosome associated protein 25	520.887	-0.634775	0.222824	-2.84877	0.00438882	0.0493503
84450	ZNF512	zinc finger protein 512	3553.06	-0.635341	0.17286	-3.67546	0.000237423	0.00610635
5500	PPP1CB	protein phosphatase 1 catalytic subunit beta	28769.5	-0.635504	0.131639	-4.82765	1.38155e-06	0.000101923
23580	CDC42EP4	CDC42 effector protein 4	6401.04	-0.63552	0.209176	-3.03821	0.00237988	0.0325135
6307	MSMO1	methylsterol monooxygenase 1	6785.15	-0.635934	0.177299	-3.58678	0.000334786	0.00794496
55353	LAPTM4B	lysosomal protein transmembrane 4 beta	13972	-0.6388	0.223078	-2.86357	0.00418898	0.0476718
9659	PDE4DIP	phosphodiesterase 4D interacting protein	2905.03	-0.639031	0.185782	-3.43968	0.000582392	0.0120073
51068	NMD3	NMD3 ribosome export adaptor	7494.3	-0.639367	0.190944	-3.34845	0.000812638	0.0150533
6196	RPS6KA2	ribosomal protein S6 kinase A2	1427.94	-0.640099	0.219025	-2.9225	0.00347239	0.0420553
5297	PI4KA	phosphatidylinositol 4-kinase alpha	6002.9	-0.640371	0.168075	-3.81004	0.000138946	0.00422379
23598	PATZ1	POZ/BTB and AT hook containing zinc finger 1	1036.3	-0.641856	0.151352	-4.2408	2.2272e-05	0.00100508
56981	PRDM11	PR/SET domain 11	526.946	-0.645367	0.188342	-3.42658	0.00061124	0.0124359
128486	FITM2	fat storage inducing transmembrane protein 2	311.955	-0.648032	0.220319	-2.94133	0.00326806	0.0401829
10981	RAB32	RAB32, member RAS oncogene family	2803.9	-0.649774	0.157686	-4.12067	3.77771e-05	0.00149767
7539	ZFP37	ZFP37 zinc finger protein	598.675	-0.649971	0.184888	-3.51548	0.000438957	0.00978742
100093631	GTF2IP4	general transcription factor IIi pseudogene 4	564.495	-0.650121	0.189546	-3.42988	0.000603837	0.0123445
25938	HEATR5A	HEAT repeat containing 5A	1636.23	-0.650232	0.194405	-3.34473	0.000823615	0.0151738
199692	ZNF627	zinc finger protein 627	1307.62	-0.65128	0.198156	-3.2867	0.00101368	0.0178982
57561	ARRDC3	arrestin domain containing 3	19567.9	-0.653477	0.136103	-4.80135	1.57603e-06	0.000113314
3423	IDS	iduronate 2-sulfatase	18035.5	-0.656426	0.187979	-3.49203	0.000479371	0.0102962
64411	ARAP3	ArfGAP with RhoGAP domain, ankyrin repeat and PH domain 3	1309.68	-0.65891	0.170053	-3.87474	0.00010674	0.0033917
11278	KLF12	KLF transcription factor 12	1918.97	-0.66106	0.207654	-3.18347	0.00145522	0.0231416
9620	CELSR1	cadherin EGF LAG seven-pass G-type receptor 1	18962.1	-0.6619	0.210334	-3.1469	0.00165009	0.0252599
22905	EPN2	epsin 2	847.458	-0.662296	0.160293	-4.13178	3.59968e-05	0.00144497
133022	TRAM1L1	translocation associated membrane protein 1 like 1	386.238	-0.664074	0.18534	-3.583	0.000339666	0.00802952
613	BCR	BCR activator of RhoGEF and GTPase	6084.05	-0.666321	0.184913	-3.60342	0.000314057	0.00755875
10404	CPQ	carboxypeptidase Q	3811.36	-0.666677	0.206712	-3.22514	0.0012591	0.0209661
26471	NUPR1	nuclear protein 1, transcriptional regulator	4140.69	-0.667553	0.232231	-2.87453	0.00404633	0.0468322
84708	LNX1	ligand of numb-protein X 1	358.615	-0.670095	0.230186	-2.9111	0.00360154	0.0431707
84542	SANBR	SANT and BTB domain regulator of CSR	1815.24	-0.670935	0.168269	-3.98728	6.68351e-05	0.00229449
219854	TMEM218	transmembrane protein 218	1055.53	-0.672024	0.177621	-3.78347	0.000154656	0.00453229
1742	DLG4	discs large MAGUK scaffold protein 4	591.59	-0.672529	0.227207	-2.95998	0.00307655	0.0386688
5998	RGS3	regulator of G protein signaling 3	4665.14	-0.672632	0.228372	-2.94534	0.00322605	0.0397817
8864	PER2	period circadian regulator 2	1516.23	-0.6753	0.182098	-3.70845	0.000208531	0.00563201
10398	MYL9	myosin light chain 9	11214.9	-0.675564	0.229162	-2.94798	0.00319862	0.0396427
1407	CRY1	cryptochrome circadian regulator 1	1750.51	-0.676512	0.179633	-3.76607	0.000165836	0.00475323
56925	LXN	latexin	2613.03	-0.677351	0.181815	-3.7255	0.000194928	0.00541287
7494	XBP1	X-box binding protein 1	12197.4	-0.678382	0.150847	-4.49714	6.88727e-06	0.000393962
56122	PCDHB14	protocadherin beta 14	900.64	-0.678645	0.227149	-2.98767	0.00281111	0.0365229
125144	SNHG29	small nucleolar RNA host gene 29	12730.5	-0.685432	0.146961	-4.66405	3.10045e-06	0.000205502
6840	SVIL	supervillin	7832.99	-0.686827	0.233624	-2.93989	0.00328331	0.0403411
84247	RTL6	retrotransposon Gag like 6	4478.1	-0.688702	0.164839	-4.17804	2.94036e-05	0.0012599
57106	NAT14	N-acetyltransferase 14 (putative)	1452.22	-0.691355	0.16333	-4.23288	2.30718e-05	0.00103022
25825	BACE2	beta-secretase 2	5910.32	-0.691916	0.210617	-3.28518	0.00101916	0.0179204
201895	SMIM14	small integral membrane protein 14	12300.1	-0.692127	0.176934	-3.91179	9.1615e-05	0.00300101
100506314	GPRC5D-AS1	GPRC5D and HEBP1 antisense RNA 1	243.617	-0.692549	0.222705	-3.10971	0.00187269	0.0275115
360	AQP3	aquaporin 3 (Gill blood group)	472.947	-0.692706	0.217973	-3.17794	0.00148325	0.0234096
201973	PRIMPOL	primase and DNA directed polymerase	815.336	-0.695345	0.166866	-4.16709	3.0851e-05	0.00129896
23528	ZNF281	zinc finger protein 281	7465.93	-0.697334	0.192675	-3.61922	0.000295498	0.00721999
5495	PPM1B	protein phosphatase, Mg2+/Mn2+ dependent 1B	6304.8	-0.697965	0.187654	-3.71942	0.000199681	0.00547363
89932	PAPLN	papilin, proteoglycan like sulfated glycoprotein	5294.56	-0.698827	0.199615	-3.50087	0.000463739	0.0101271
55670	PEX26	peroxisomal biogenesis factor 26	2510.25	-0.701986	0.160386	-4.37684	1.20411e-05	0.000617259
23786	BCL2L13	BCL2 like 13	3616.84	-0.704175	0.166882	-4.21959	2.44749e-05	0.00108148
91010	FMNL3	formin like 3	1111.86	-0.707077	0.236124	-2.99452	0.00274879	0.0359611
730268	ANAPC1P4	ANAPC1 pseudogene 4	182.081	-0.708609	0.243058	-2.9154	0.00355238	0.0427798
10098	TSPAN5	tetraspanin 5	1709.82	-0.708678	0.22447	-3.15712	0.00159336	0.0245784
11015	KDELR3	KDEL endoplasmic reticulum protein retention receptor 3	9939.12	-0.709155	0.190502	-3.72256	0.000197214	0.00543555
83742	MARVELD1	MARVEL domain containing 1	9143.24	-0.711735	0.187502	-3.79587	0.000147125	0.00434758
1838	DTNB	dystrobrevin beta	360.221	-0.712346	0.247814	-2.87452	0.00404643	0.0468322
224	ALDH3A2	aldehyde dehydrogenase 3 family member A2	2896.46	-0.71379	0.1912	-3.73321	0.000189058	0.00529362
151313	FAHD2B	fumarylacetoacetate hydrolase domain containing 2B	660.791	-0.71391	0.16792	-4.25148	2.12363e-05	0.000976524
54704	PDP1	pyruvate dehydrogenase phosphatase catalytic subunit 1	2939.48	-0.718386	0.213207	-3.36943	0.00075323	0.0142962
5787	PTPRB	protein tyrosine phosphatase receptor type B	3096.74	-0.719714	0.199293	-3.61135	0.000304611	0.00738378
151963	MB21D2	Mab-21 domain containing 2	720.026	-0.723602	0.208007	-3.47874	0.000503786	0.0107255
79627	OGFRL1	opioid growth factor receptor like 1	10819.1	-0.724567	0.230817	-3.13915	0.0016944	0.0256932
2113	ETS1	ETS proto-oncogene 1, transcription factor	7092.19	-0.725363	0.226684	-3.19988	0.00137485	0.0221884
9353	SLIT2	slit guidance ligand 2	9050.26	-0.725424	0.215612	-3.36448	0.000766876	0.0144582
284385	ZNF561-AS1	ZNF561 antisense RNA 1	490.488	-0.725478	0.221435	-3.27626	0.00105193	0.0182925
80243	PREX2	phosphatidylinositol-3,4,5-trisphosphate dependent Rac exchange factor 2	6341.17	-0.726598	0.199544	-3.6413	0.00027127	0.00678895
666	BOK	BCL2 family apoptosis regulator BOK	2350.64	-0.727951	0.175918	-4.13803	3.50308e-05	0.00141862
5376	PMP22	peripheral myelin protein 22	4228.62	-0.728541	0.204079	-3.5699	0.000357112	0.00836944
113246	C12orf57	chromosome 12 open reading frame 57	6754.77	-0.729542	0.136849	-5.33098	9.76818e-08	1.08331e-05
5481	PPID	peptidylprolyl isomerase D	2579.01	-0.730102	0.187918	-3.88522	0.000102238	0.00327934
22891	ZNF365	zinc finger protein 365	1932.17	-0.741233	0.190552	-3.88992	0.000100277	0.00322255
57710	KIAA1614	KIAA1614	184.592	-0.74414	0.226113	-3.291	0.000998319	0.0177006
64781	CERK	ceramide kinase	3128.1	-0.745746	0.130145	-5.7301	1.00371e-08	1.53431e-06
50650	ARHGEF3	Rho guanine nucleotide exchange factor 3	534.059	-0.747155	0.232952	-3.20733	0.00133974	0.0219209
145165	ST13P4	ST13, Hsp70 interacting protein pseudogene 4	284.1	-0.747429	0.233421	-3.20206	0.00136446	0.0221359
389058	SP5	Sp5 transcription factor	301.492	-0.749076	0.238932	-3.1351	0.00171797	0.0259808
8654	PDE5A	phosphodiesterase 5A	455.615	-0.749984	0.26006	-2.88389	0.00392799	0.0459023
2947	GSTM3	glutathione S-transferase mu 3	340.977	-0.750155	0.251134	-2.98707	0.00281665	0.0365668
6253	RTN2	reticulon 2	816.743	-0.751986	0.152305	-4.93737	7.91823e-07	6.36761e-05
2335	FN1	fibronectin 1	2.22787e+06	-0.753136	0.260695	-2.88896	0.00386524	0.0454507
11135	CDC42EP1	CDC42 effector protein 1	6184.96	-0.754047	0.177515	-4.2478	2.15885e-05	0.000984658
80820	EEPD1	endonuclease/exonuclease/phosphatase family domain containing 1	255.308	-0.755367	0.213202	-3.54297	0.000395655	0.00899504
56521	DNAJC12	DnaJ heat shock protein family (Hsp40) member C12	2907.74	-0.756664	0.200972	-3.76502	0.000166537	0.00476526
1955	MEGF9	multiple EGF like domains 9	2753.04	-0.760888	0.177907	-4.27689	1.89522e-05	0.00089577
284297	SSC5D	scavenger receptor cysteine rich family member with 5 domains	7943.23	-0.761073	0.234855	-3.24061	0.00119274	0.0199984
84861	KLHL22	kelch like family member 22	1371.24	-0.7611	0.178408	-4.26607	1.98942e-05	0.000929932
388327	C17orf100	chromosome 17 open reading frame 100	139.488	-0.761217	0.257942	-2.95112	0.00316624	0.0394455
151556	GPR155	G protein-coupled receptor 155	877.347	-0.761679	0.223574	-3.40683	0.000657217	0.0130429
170487	ACTL10	actin like 10	207.282	-0.76193	0.217365	-3.5053	0.000456091	0.00999866
57553	MICAL3	microtubule associated monooxygenase, calponin and LIM domain containing 3	7838.11	-0.763079	0.164113	-4.64972	3.3238e-06	0.000216917
129881	CFAP210	cilia and flagella associated protein 210	217.358	-0.772006	0.247036	-3.12507	0.00177764	0.0265286
100505678	STARD4-AS1	STARD4 antisense RNA 1	2577.55	-0.772807	0.187815	-4.11473	3.87631e-05	0.00151551
84159	ARID5B	AT-rich interaction domain 5B	3759.05	-0.772938	0.248768	-3.10706	0.00188959	0.0277117
90627	STARD13	StAR related lipid transfer domain containing 13	1093.22	-0.774062	0.18257	-4.23981	2.23713e-05	0.00100689
10579	TACC2	transforming acidic coiled-coil containing protein 2	1327.95	-0.775639	0.164991	-4.70109	2.58779e-06	0.000177055
51196	PLCE1	phospholipase C epsilon 1	1946.04	-0.778647	0.258617	-3.01081	0.0026055	0.0345662
284069	FAM171A2	family with sequence similarity 171 member A2	360.792	-0.779107	0.252907	-3.08061	0.00206579	0.0294664
170689	ADAMTS15	ADAM metallopeptidase with thrombospondin type 1 motif 15	1934.07	-0.780075	0.231214	-3.37382	0.000741329	0.0141654
89853	MVB12B	multivesicular body subunit 12B	784.04	-0.784747	0.190711	-4.11484	3.87454e-05	0.00151551
8706	B3GALNT1	beta-1,3-N-acetylgalactosaminyltransferase 1 (Globoside blood group)	3837.31	-0.790584	0.224118	-3.52754	0.000419436	0.00945152
80823	GPRASP3	G protein-coupled receptor associated sorting protein family member 3	312.161	-0.791961	0.27396	-2.89079	0.00384278	0.0452737
11215	AKAP11	A-kinase anchoring protein 11	8587.93	-0.796132	0.215944	-3.68675	0.000227138	0.00591115
57520	HECW2	HECT, C2 and WW domain containing E3 ubiquitin protein ligase 2	1146.95	-0.796587	0.268911	-2.96227	0.00305376	0.0385045
143888	POGLUT3	protein O-glucosyltransferase 3	2017.13	-0.802039	0.194869	-4.11579	3.8586e-05	0.00151551
50512	PODXL2	podocalyxin like 2	429.526	-0.802546	0.267441	-3.00084	0.00269237	0.0354257
55342	STRBP	spermatid perinuclear RNA binding protein	1205.26	-0.803003	0.166112	-4.83411	1.33746e-06	9.91005e-05
64207	IRF2BPL	interferon regulatory factor 2 binding protein like	3830.99	-0.803607	0.238969	-3.36281	0.000771547	0.0144953
10486	CAP2	cyclase associated actin cytoskeleton regulatory protein 2	2169.83	-0.805157	0.225629	-3.5685	0.000359034	0.00840287
83604	TMEM47	transmembrane protein 47	12459.2	-0.807797	0.228239	-3.53925	0.000401258	0.00909019
834	CASP1	caspase 1	1088.69	-0.807863	0.198778	-4.06414	4.82108e-05	0.00180185
160518	DENND5B	DENN domain containing 5B	2224.68	-0.808584	0.281387	-2.87357	0.00405865	0.0468927
25861	WHRN	whirlin	843.246	-0.812046	0.262293	-3.09595	0.00196181	0.0284432
9469	CHST3	carbohydrate sulfotransferase 3	10512.5	-0.812059	0.248503	-3.26781	0.00108384	0.0186328
55217	TMLHE	trimethyllysine hydroxylase, epsilon	857.004	-0.812241	0.176117	-4.61193	3.98941e-06	0.000249787
7071	KLF10	KLF transcription factor 10	10551	-0.813854	0.280588	-2.90053	0.00372533	0.044266
1809	DPYSL3	dihydropyrimidinase like 3	56340.8	-0.817344	0.216099	-3.78227	0.000155405	0.0045464
2355	FOSL2	FOS like 2, AP-1 transcription factor subunit	15084	-0.817434	0.216566	-3.77452	0.000160317	0.00462977
100128252	ZNF667-AS1	ZNF667 antisense RNA 1	657.771	-0.817836	0.197946	-4.13162	3.60221e-05	0.00144497
10272	FSTL3	follistatin like 3	4246.82	-0.820873	0.263916	-3.11036	0.00186858	0.0274987
22873	DZIP1	DAZ interacting zinc finger protein 1	1779.57	-0.82173	0.223926	-3.66965	0.000242883	0.00620668
285498	RNF212	ring finger protein 212	506.749	-0.822699	0.277519	-2.96448	0.00303198	0.0383072
7100	TLR5	toll like receptor 5	998.96	-0.822863	0.194938	-4.22115	2.43055e-05	0.0010768
23543	RBFOX2	RNA binding fox-1 homolog 2	196.544	-0.82491	0.28965	-2.84796	0.0044001	0.0494116
104266958	LINC01151	long intergenic non-protein coding RNA 1151	537.657	-0.82867	0.278813	-2.97213	0.00295742	0.0376424
3685	ITGAV	integrin subunit alpha V	61349.8	-0.829317	0.234951	-3.52975	0.000415953	0.00938548
3775	KCNK1	potassium two pore domain channel subfamily K member 1	3010.5	-0.830272	0.223047	-3.72241	0.00019733	0.00543555
170690	ADAMTS16	ADAM metallopeptidase with thrombospondin type 1 motif 16	1100.84	-0.834534	0.239994	-3.47731	0.000506475	0.010761
2180	ACSL1	acyl-CoA synthetase long chain family member 1	3972.64	-0.834915	0.19251	-4.33699	1.44449e-05	0.00071667
2621	GAS6	growth arrest specific 6	2744.87	-0.835328	0.290312	-2.87735	0.00401031	0.0465437
25987	TSKU	tsukushi, small leucine rich proteoglycan	4287.11	-0.835933	0.219922	-3.80104	0.000144091	0.00429691
23108	RAP1GAP2	RAP1 GTPase activating protein 2	663.871	-0.841813	0.180216	-4.67114	2.9953e-06	0.000200886
113791	PIK3IP1	phosphoinositide-3-kinase interacting protein 1	483.216	-0.84264	0.283855	-2.96856	0.00299203	0.0379155
3309	HSPA5	heat shock protein family A (Hsp70) member 5	76920.2	-0.843579	0.147294	-5.72716	1.02125e-08	1.5472e-06
643314	MACF1	microtubule actin crosslinking factor 1	2930.99	-0.844764	0.268968	-3.14076	0.00168509	0.0255748
11259	FILIP1L	filamin A interacting protein 1 like	12328.6	-0.845155	0.264057	-3.20065	0.00137117	0.0221884
375295	LINC01116	long intergenic non-protein coding RNA 1116	3004.16	-0.847807	0.134329	-6.31143	2.76476e-10	6.01441e-08
6335	SCN9A	sodium voltage-gated channel alpha subunit 9	1578.79	-0.848657	0.280179	-3.02898	0.00245378	0.0332211
112574	SNX18	sorting nexin 18	836.959	-0.850144	0.245744	-3.45946	0.000541252	0.0113242
1741	DLG3	discs large MAGUK scaffold protein 3	1183.19	-0.850423	0.14407	-5.90286	3.57249e-09	6.06428e-07
221061	FAM171A1	family with sequence similarity 171 member A1	531.829	-0.850486	0.280263	-3.0346	0.00240857	0.0327999
2202	EFEMP1	EGF-like fibulin extracellular matrix protein 1	8704.87	-0.850528	0.204549	-4.15806	3.20956e-05	0.00132184
3709	ITPR2	inositol 1,4,5-trisphosphate receptor type 2	3551.39	-0.851645	0.243013	-3.50452	0.000457423	0.0100134
92521	SPECC1	sperm antigen with calponin homology and coiled-coil domains 1	3036.43	-0.853343	0.196117	-4.35119	1.354e-05	0.000681743
1363	CPE	carboxypeptidase E	163619	-0.853553	0.225917	-3.77817	0.000157982	0.00460592
7216	TRO	trophinin	1975.04	-0.857005	0.251452	-3.40823	0.000653861	0.0130067
727936	GXYLT2	glucoside xylosyltransferase 2	1662.76	-0.857223	0.240628	-3.56244	0.000367428	0.00855215
5507	PPP1R3C	protein phosphatase 1 regulatory subunit 3C	3456.78	-0.860692	0.270147	-3.18601	0.00144249	0.0230039
871	SERPINH1	serpin family H member 1	20414	-0.861218	0.199066	-4.32629	1.51639e-05	0.00075015
3090	HIC1	HIC ZBTB transcriptional repressor 1	244.09	-0.862506	0.300698	-2.86834	0.00412627	0.0473071
54839	LRRC49	leucine rich repeat containing 49	559.234	-0.863567	0.195504	-4.41713	1.00019e-05	0.000533688
23753	SDF2L1	stromal cell derived factor 2 like 1	1294.25	-0.865964	0.174375	-4.96609	6.83146e-07	5.59982e-05
56944	OLFML3	olfactomedin like 3	788.851	-0.868484	0.286299	-3.03348	0.00241748	0.0328948
9308	CD83	CD83 molecule	301.586	-0.86938	0.285914	-3.04071	0.00236025	0.0322973
114794	ELFN2	extracellular leucine rich repeat and fibronectin type III domain containing 2	2367.77	-0.872681	0.259099	-3.36813	0.000756795	0.0143158
80055	PGAP1	post-GPI attachment to proteins inositol deacylase 1	1487.18	-0.873025	0.234983	-3.71527	0.000202984	0.00555521
126917	IFFO2	intermediate filament family orphan 2	2415.08	-0.873927	0.289362	-3.02019	0.00252615	0.033965
3017	H2BC5	H2B clustered histone 5	1236.68	-0.875621	0.306364	-2.85811	0.00426175	0.0482089
4810	NHS	NHS actin remodeling regulator	663.279	-0.876096	0.219352	-3.99401	6.49639e-05	0.00224961
101927111	SUCLG2-DT	SUCLG2 divergent transcript	147.012	-0.876198	0.294783	-2.97235	0.00295534	0.0376424
114904	C1QTNF6	C1q and TNF related 6	3062.8	-0.877574	0.210583	-4.16735	3.08156e-05	0.00129896
1410	CRYAB	crystallin alpha B	43190.7	-0.878795	0.276499	-3.1783	0.00148144	0.0234051
128209	KLF17	KLF transcription factor 17	150.059	-0.878911	0.304992	-2.88175	0.00395474	0.0461514
65078	RTN4R	reticulon 4 receptor	1126.77	-0.882348	0.253972	-3.47419	0.000512398	0.0108544
5027	P2RX7	purinergic receptor P2X 7	359.398	-0.884563	0.215648	-4.10188	4.09814e-05	0.00157324
2562	GABRB3	gamma-aminobutyric acid type A receptor subunit beta3	675.5	-0.888755	0.222132	-4.00101	6.30715e-05	0.00221115
57692	MAGEE1	MAGE family member E1	334.49	-0.889558	0.255109	-3.48697	0.000488526	0.0104531
83593	RASSF5	Ras association domain family member 5	254.415	-0.890606	0.292616	-3.0436	0.00233763	0.0321173
11145	PLAAT3	phospholipase A and acyltransferase 3	1846.79	-0.891857	0.184453	-4.83513	1.33057e-06	9.91005e-05
56911	MAP3K7CL	MAP3K7 C-terminal like	1735.41	-0.892335	0.199754	-4.46718	7.92579e-06	0.000438061
29995	LMCD1	LIM and cysteine rich domains 1	3870.05	-0.892867	0.248585	-3.5918	0.000328396	0.00782615
6857	SYT1	synaptotagmin 1	1296.48	-0.894715	0.313246	-2.85627	0.00428651	0.0484244
100506385	LINC01426	long intergenic non-protein coding RNA 1426	838.923	-0.898075	0.257389	-3.48917	0.000484517	0.0103935
2040	STOM	stomatin	8368.49	-0.899854	0.181172	-4.96684	6.80515e-07	5.59982e-05
8728	ADAM19	ADAM metallopeptidase domain 19	3016.27	-0.901777	0.229356	-3.93177	8.43216e-05	0.00278902
79365	BHLHE41	basic helix-loop-helix family member e41	12341.3	-0.902776	0.2318	-3.89464	9.83451e-05	0.00318458
158471	PRUNE2	prune homolog 2 with BCH domain	2593.83	-0.908096	0.277083	-3.27735	0.00104787	0.0182925
57336	ZNF287	zinc finger protein 287	471.709	-0.909951	0.281907	-3.22785	0.00124726	0.0207893
51704	GPRC5B	G protein-coupled receptor class C group 5 member B	911.181	-0.910844	0.267489	-3.40517	0.00066124	0.0130921
23012	STK38L	serine/threonine kinase 38 like	1359.19	-0.914042	0.248951	-3.67158	0.000241057	0.00616932
3707	ITPKB	inositol-trisphosphate 3-kinase B	679.483	-0.914587	0.258511	-3.5379	0.000403325	0.00912482
10085	EDIL3	EGF like and discoidin domains 3	14132.4	-0.917559	0.256092	-3.58292	0.000339769	0.00802952
56062	KLHL4	kelch like family member 4	4073.61	-0.91788	0.218672	-4.19752	2.69849e-05	0.00117609
284391	ZNF844	zinc finger protein 844	377.291	-0.925926	0.296005	-3.12807	0.00175958	0.0264217
197187	SNAI3-AS1	SNAI3 antisense RNA 1	140.463	-0.934313	0.317053	-2.94687	0.00321011	0.0396905
5818	NECTIN1	nectin cell adhesion molecule 1	941.287	-0.936406	0.187518	-4.99369	5.92361e-07	4.97583e-05
125058	TBC1D16	TBC1 domain family member 16	12134.7	-0.937558	0.206219	-4.54642	5.4567e-06	0.000323739
128977	C22orf39	chromosome 22 open reading frame 39	1258.3	-0.939917	0.15582	-6.03208	1.6186e-09	2.95316e-07
104	ADARB1	adenosine deaminase RNA specific B1	456.121	-0.941337	0.231152	-4.07237	4.6537e-05	0.00175767
10161	LPAR6	lysophosphatidic acid receptor 6	1693.73	-0.943474	0.229652	-4.10828	3.98611e-05	0.00153993
57559	STAMBPL1	STAM binding protein like 1	2634.99	-0.944491	0.313457	-3.01315	0.00258553	0.0343978
6812	STXBP1	syntaxin binding protein 1	1808.28	-0.94586	0.206831	-4.5731	4.80552e-06	0.000290178
6817	SULT1A1	sulfotransferase family 1A member 1	544.779	-0.946031	0.29823	-3.17216	0.0015131	0.023701
4638	MYLK	myosin light chain kinase	6267.75	-0.947556	0.315994	-2.99865	0.00271178	0.0355866
56477	CCL28	C-C motif chemokine ligand 28	1717.94	-0.94791	0.235975	-4.01699	5.8945e-05	0.00209556
7057	THBS1	thrombospondin 1	8393.51	-0.949548	0.321843	-2.95035	0.00317417	0.0394903
23432	GPR161	G protein-coupled receptor 161	2793.96	-0.951079	0.220725	-4.30888	1.64085e-05	0.000797762
102724927	TRIDDENT	TRIM28 interacting DNA damage repair enhancing non-coding transcript	260.118	-0.955571	0.264042	-3.61901	0.000295727	0.00721999
90427	BMF	Bcl2 modifying factor	302.531	-0.955771	0.251263	-3.80386	0.000142459	0.00426321
5150	PDE7A	phosphodiesterase 7A	2147.39	-0.960322	0.201539	-4.76494	1.88907e-06	0.000133557
57194	ATP10A	ATPase phospholipid transporting 10A (putative)	1198.64	-0.960667	0.225951	-4.25166	2.12192e-05	0.000976524
1620	BRINP1	BMP/retinoic acid inducible neural specific 1	4967.91	-0.962245	0.264001	-3.64485	0.000267544	0.00671005
5118	PCOLCE	procollagen C-endopeptidase enhancer	1168.97	-0.96321	0.258737	-3.72274	0.00019707	0.00543555
56129	PCDHB7	protocadherin beta 7	954.989	-0.964987	0.231984	-4.15972	3.18637e-05	0.00131548
137392	CIBAR1	CBY1 interacting BAR domain containing 1	2272.05	-0.965626	0.274755	-3.5145	0.000440581	0.00981074
56937	PMEPA1	prostate transmembrane protein, androgen induced 1	27356.8	-0.96866	0.317869	-3.04735	0.00230865	0.031874
7869	SEMA3B	semaphorin 3B	5263.52	-0.970421	0.204892	-4.73625	2.17706e-06	0.000150777
8609	KLF7	KLF transcription factor 7	3353.03	-0.970464	0.265973	-3.64873	0.000263538	0.00664445
132671	SPATA18	spermatogenesis associated 18	2348.04	-0.970654	0.217212	-4.46869	7.87013e-06	0.000437004
773	CACNA1A	calcium voltage-gated channel subunit alpha1 A	145.314	-0.972335	0.322526	-3.01475	0.00257194	0.0343087
84814	PLPP7	phospholipid phosphatase 7 (inactive)	456.703	-0.973973	0.260776	-3.73491	0.000187785	0.00526668
338707	B4GALNT4	beta-1,4-N-acetyl-galactosaminyltransferase 4	971.891	-0.98152	0.195114	-5.03049	4.8924e-07	4.32366e-05
54626	HES2	hes family bHLH transcription factor 2	128.795	-0.984099	0.332806	-2.95698	0.00310671	0.0389613
4133	MAP2	microtubule associated protein 2	2962.25	-0.988229	0.205656	-4.80524	1.54564e-06	0.000112559
9732	DOCK4	dedicator of cytokinesis 4	444.372	-0.990972	0.25467	-3.8912	9.97512e-05	0.00321172
100507171	BOLA3-DT	BOLA3 divergent transcript	188.411	-0.992523	0.24458	-4.05807	4.94807e-05	0.00183717
79986	ZNF702P	zinc finger protein 702, pseudogene	1006.1	-0.996062	0.343004	-2.90394	0.00368503	0.0439098
222611	ADGRF2P	adhesion G protein-coupled receptor F2, pseudogene	226.431	-0.999306	0.291852	-3.42401	0.000617038	0.0125088
55061	SUSD4	sushi domain containing 4	4410.8	-1.00401	0.276473	-3.63151	0.000281763	0.00698422
9435	CHST2	carbohydrate sulfotransferase 2	28175.8	-1.00451	0.20501	-4.89982	9.59235e-07	7.53532e-05
3006	H1-2	H1.2 linker histone, cluster member	4704.87	-1.007	0.279447	-3.60353	0.000313919	0.00755875
6567	SLC16A2	solute carrier family 16 member 2	2152.26	-1.00848	0.245499	-4.10787	3.99323e-05	0.00153993
2022	ENG	endoglin	558.135	-1.01205	0.330907	-3.05842	0.0022251	0.0309508
9249	DHRS3	dehydrogenase/reductase 3	1124.52	-1.0125	0.339292	-2.98416	0.00284356	0.0368037
115701	ALPK2	alpha kinase 2	5768.35	-1.01439	0.237943	-4.26315	2.01562e-05	0.000937013
4038	LRP4	LDL receptor related protein 4	1194.85	-1.015	0.345409	-2.93853	0.00329772	0.040489
8038	ADAM12	ADAM metallopeptidase domain 12	3150.45	-1.01843	0.231908	-4.39151	1.12567e-05	0.000593179
1902	LPAR1	lysophosphatidic acid receptor 1	3688.47	-1.02606	0.182338	-5.62725	1.831e-08	2.58903e-06
9882	TBC1D4	TBC1 domain family member 4	1174.4	-1.02895	0.329217	-3.12545	0.00177532	0.0265172
391059	FRRS1	ferric chelate reductase 1	393.901	-1.03455	0.267643	-3.86543	0.000110895	0.00350404
1906	EDN1	endothelin 1	2921.82	-1.03471	0.182682	-5.664	1.47882e-08	2.18197e-06
79094	CHAC1	ChaC glutathione specific gamma-glutamylcyclotransferase 1	173.105	-1.03566	0.314769	-3.29022	0.00100108	0.0177309
51466	EVL	Enah/Vasp-like	1110.72	-1.03768	0.209572	-4.95141	7.36792e-07	5.95328e-05
79823	CAMKMT	calmodulin-lysine N-methyltransferase	507.41	-1.0391	0.226667	-4.58426	4.55607e-06	0.000278084
152007	GLIPR2	GLI pathogenesis related 2	1854.33	-1.04369	0.260549	-4.00571	6.18302e-05	0.00218101	CAP superfamily
9751	SNPH	syntaphilin	523.227	-1.04399	0.263999	-3.95454	7.66826e-05	0.00257654
11167	FSTL1	follistatin like 1	159604	-1.04477	0.346706	-3.01343	0.00258316	0.0343978
22998	LIMCH1	LIM and calponin homology domains 1	1433.72	-1.04479	0.306411	-3.40977	0.000650168	0.0129616
2149	F2R	coagulation factor II thrombin receptor	1527.26	-1.04698	0.327768	-3.19426	0.00140192	0.0224837
164091	PAQR7	progestin and adipoQ receptor family member 7	742.322	-1.04939	0.263984	-3.9752	7.03202e-05	0.00239597
151827	LRRC34	leucine rich repeat containing 34	683.195	-1.04997	0.216012	-4.86072	1.16958e-06	9.06187e-05
23037	PDZD2	PDZ domain containing 2	681.952	-1.05069	0.300173	-3.50027	0.000464793	0.010137
84952	CGNL1	cingulin like 1	6178.28	-1.06102	0.231298	-4.58723	4.49161e-06	0.000276136
27239	GPR162	G protein-coupled receptor 162	342.55	-1.06431	0.272744	-3.90224	9.53073e-05	0.00309804
29091	STXBP6	syntaxin binding protein 6	1585.92	-1.06711	0.25649	-4.16044	3.17629e-05	0.00131452
6383	SDC2	syndecan 2	3036.94	-1.07213	0.265108	-4.04412	5.25201e-05	0.0019206
1365	CLDN3	claudin 3	515.209	-1.07346	0.252656	-4.2487	2.15017e-05	0.0009834
540	ATP7B	ATPase copper transporting beta	930.067	-1.07563	0.16379	-6.56713	5.12941e-11	1.38152e-08
55504	TNFRSF19	TNF receptor superfamily member 19	2886.21	-1.07655	0.31403	-3.42817	0.000607657	0.0123927
3226	HOXC10	homeobox C10	838.78	-1.08478	0.339525	-3.19498	0.00139841	0.0224486
348158	ACSM2B	acyl-CoA synthetase medium chain family member 2B	1583.37	-1.0873	0.301313	-3.60855	0.000307916	0.00744262
374654	KIF7	kinesin family member 7	1057.17	-1.08815	0.209038	-5.20552	1.93457e-07	1.98944e-05
127707	KLHDC7A	kelch domain containing 7A	1880.72	-1.08982	0.178322	-6.11152	9.86882e-10	1.88811e-07
4784	NFIX	nuclear factor I X	8507.46	-1.09205	0.210234	-5.19444	2.05334e-07	2.08629e-05
135112	NCOA7	nuclear receptor coactivator 7	2118.11	-1.093	0.341575	-3.19988	0.00137486	0.0221884
196403	DTX3	deltex E3 ubiquitin ligase 3	108.934	-1.09628	0.325153	-3.37157	0.000747403	0.0142334
100507639	LINC02432	long intergenic non-protein coding RNA 2432	454.14	-1.09745	0.239925	-4.57413	4.78193e-06	0.000289785
408	ARRB1	arrestin beta 1	591.024	-1.10424	0.325477	-3.39268	0.000692114	0.0135013
6649	SOD3	superoxide dismutase 3	805.842	-1.1081	0.35397	-3.13048	0.00174519	0.0262755
9455	HOMER2	homer scaffold protein 2	1398.56	-1.1095	0.32732	-3.38965	0.000699817	0.0136019
9915	ARNT2	aryl hydrocarbon receptor nuclear translocator 2	1150.92	-1.11388	0.294755	-3.779	0.000157459	0.00459855
8347	H2BC4	H2B clustered histone 4	230.106	-1.11427	0.389588	-2.86012	0.00423478	0.0479678
4016	LOXL1	lysyl oxidase like 1	2092.83	-1.11725	0.271252	-4.11888	3.80717e-05	0.00150233
6591	SNAI2	snail family transcriptional repressor 2	1170.43	-1.12056	0.312112	-3.59025	0.000330355	0.00786179
9672	SDC3	syndecan 3	5258.31	-1.12523	0.252154	-4.46249	8.10119e-06	0.000444858
8349	H2BC21	H2B clustered histone 21	809.211	-1.1271	0.334562	-3.36888	0.000754739	0.0143088
230	ALDOC	aldolase, fructose-bisphosphate C	77.7092	-1.13199	0.323929	-3.49456	0.000474838	0.0102507
9099	USP2	ubiquitin specific peptidase 2	215.892	-1.13243	0.368615	-3.07212	0.00212542	0.0299536
60312	AFAP1	actin filament associated protein 1	5594.59	-1.13682	0.218005	-5.21465	1.84162e-07	1.91709e-05
91461	PKDCC	protein kinase domain containing, cytoplasmic	2246.63	-1.13698	0.383668	-2.96345	0.00304212	0.0384067
2869	GRK5	G protein-coupled receptor kinase 5	416.31	-1.13874	0.245002	-4.64789	3.35354e-06	0.000217662
341676	NEK5	NIMA related kinase 5	138.576	-1.14399	0.326996	-3.49848	0.000467913	0.0101659
2904	GRIN2B	glutamate ionotropic receptor NMDA type subunit 2B	700.182	-1.14518	0.337953	-3.38859	0.000702519	0.0136388
59277	NTN4	netrin 4	549.271	-1.15743	0.313186	-3.69565	0.000219328	0.00578781
151056	PLB1	phospholipase B1	97.5126	-1.16009	0.374118	-3.10088	0.00192947	0.0281264
83875	BCO2	beta-carotene oxygenase 2	223.75	-1.16269	0.243486	-4.77519	1.79539e-06	0.000127465
4036	LRP2	LDL receptor related protein 2	729.151	-1.16663	0.286041	-4.07854	4.53196e-05	0.00172032
9721	GPRIN2	G protein regulated inducer of neurite outgrowth 2	477.815	-1.16707	0.305577	-3.81924	0.000133866	0.00410006
121838	NRAD1	non-coding RNA in the aldehyde dehydrogenase 1A pathway	416.101	-1.17334	0.351616	-3.337	0.000846886	0.0155016
105375304	SNX10-AS1	SNX10 antisense RNA 1	105.603	-1.1758	0.350582	-3.35385	0.000796956	0.0148276
8334	H2AC6	H2A clustered histone 6	1807.64	-1.17589	0.317392	-3.70486	0.000211504	0.00566593
3176	HNMT	histamine N-methyltransferase	1768.86	-1.17677	0.376378	-3.12656	0.00176863	0.0264955
143458	LDLRAD3	low density lipoprotein receptor class A domain containing 3	151.456	-1.17757	0.326985	-3.60129	0.000316646	0.00759951
388	RHOB	ras homolog family member B	11761.5	-1.17838	0.294245	-4.00475	6.20831e-05	0.00218101
219699	UNC5B	unc-5 netrin receptor B	276.74	-1.18368	0.393949	-3.00465	0.00265891	0.035155
221188	ADGRG5	adhesion G protein-coupled receptor G5	232.207	-1.18528	0.333595	-3.55305	0.000380799	0.00875577
6328	SCN3A	sodium voltage-gated channel alpha subunit 3	826.062	-1.18559	0.404653	-2.9299	0.00339073	0.0413615
9863	MAGI2	membrane associated guanylate kinase, WW and PDZ domain containing 2	133.437	-1.18671	0.341929	-3.47063	0.000519246	0.0109312
338382	RAB7B	RAB7B, member RAS oncogene family	1267.88	-1.1883	0.261958	-4.53623	5.727e-06	0.000338592
10203	CALCRL	calcitonin receptor like receptor	3053.29	-1.19067	0.404065	-2.94672	0.00321164	0.0396905
100526833	SEPT5-GP1BB	SEPT5-GP1BB readthrough	56.5858	-1.19184	0.407597	-2.92408	0.00345479	0.0420033
2036	EPB41L1	erythrocyte membrane protein band 4.1 like 1	3466.63	-1.19774	0.259263	-4.6198	3.84117e-06	0.000243197
6660	SOX5	SRY-box transcription factor 5	328.958	-1.19855	0.282198	-4.24721	2.16453e-05	0.000984658
389336	C5orf46	chromosome 5 open reading frame 46	6902.12	-1.20678	0.197812	-6.10062	1.05655e-09	1.97006e-07
79924	ADM2	adrenomedullin 2	80.6234	-1.20898	0.414399	-2.91743	0.0035293	0.0425623
92906	HNRNPLL	heterogeneous nuclear ribonucleoprotein L like	926.98	-1.21394	0.269169	-4.50996	6.48393e-06	0.000375493
91179	SCARF2	scavenger receptor class F member 2	849.699	-1.21801	0.195148	-6.24147	4.33476e-10	9.19403e-08
6536	SLC6A9	solute carrier family 6 member 9	338.751	-1.22026	0.317323	-3.84549	0.00012031	0.00375952
84958	SYTL1	synaptotagmin like 1	246.611	-1.22162	0.352351	-3.46706	0.000526178	0.0110634
8970	H2BC11	H2B clustered histone 11	107.558	-1.2226	0.428494	-2.85325	0.00432739	0.0487565
7018	TF	transferrin	12886.1	-1.22416	0.397609	-3.0788	0.00207833	0.0295601
81606	LBH	LBH regulator of Wnt signaling pathway	611.941	-1.22687	0.307358	-3.99167	6.56087e-05	0.0022627
144321	GLIPR1L2	GLIPR1 like 2	155.927	-1.2314	0.384623	-3.20158	0.00136677	0.0221503
5793	PTPRG	protein tyrosine phosphatase receptor type G	2114.97	-1.2353	0.35475	-3.48218	0.000497343	0.010615
715	C1R	complement C1r	24727	-1.23737	0.3081	-4.01615	5.91576e-05	0.00209559
143903	LAYN	layilin	854.431	-1.24066	0.353056	-3.51406	0.000441306	0.00981399
84440	RAB11FIP4	RAB11 family interacting protein 4	200.109	-1.24203	0.338683	-3.66722	0.0002452	0.00625648
100505984	LINC02478	long intergenic non-protein coding RNA 2478	92.6776	-1.24234	0.4118	-3.01684	0.00255425	0.0341532
11173	ADAMTS7	ADAM metallopeptidase with thrombospondin type 1 motif 7	3244.37	-1.24537	0.403279	-3.0881	0.00201439	0.028921
128218	TMEM125	transmembrane protein 125	55.4847	-1.25661	0.411428	-3.05428	0.00225603	0.0313515
10875	FGL2	fibrinogen like 2	51.6269	-1.25833	0.399528	-3.14953	0.00163531	0.0250659
284406	ZFP82	ZFP82 zinc finger protein	177.752	-1.26091	0.328695	-3.83611	0.000125	0.00388462
56132	PCDHB3	protocadherin beta 3	231.139	-1.26433	0.330762	-3.82249	0.000132111	0.00405363
144165	PRICKLE1	prickle planar cell polarity protein 1	1223.71	-1.26722	0.361429	-3.50615	0.000454637	0.00999698
169611	OLFML2A	olfactomedin like 2A	4337.67	-1.27154	0.388505	-3.27292	0.00106443	0.0184111
10637	LEFTY1	left-right determination factor 1	376.626	-1.27291	0.398568	-3.1937	0.00140461	0.0225056
27098	CLUL1	clusterin like 1	83.2895	-1.27369	0.358823	-3.54963	0.000385766	0.00883358
85004	RERG	RAS like estrogen regulated growth inhibitor	3878.16	-1.27546	0.306798	-4.15733	3.21993e-05	0.0013229
54510	PCDH18	protocadherin 18	252.347	-1.27553	0.370061	-3.44682	0.000567222	0.0117517
1672	DEFB1	defensin beta 1	3355.01	-1.27599	0.306445	-4.16383	3.12947e-05	0.00130785
7092	TLL1	tolloid like 1	545.163	-1.27797	0.330861	-3.86255	0.00011221	0.003539
3488	IGFBP5	insulin like growth factor binding protein 5	259667	-1.2803	0.347263	-3.68684	0.000227058	0.00591115
254827	NAALADL2	N-acetylated alpha-linked acidic dipeptidase like 2	370.855	-1.28145	0.307398	-4.16871	3.06329e-05	0.00129621
23677	SH3BP4	SH3 domain binding protein 4	2440.87	-1.28811	0.257226	-5.00768	5.50908e-07	4.72112e-05
148398	SAMD11	sterile alpha motif domain containing 11	891.169	-1.29079	0.355378	-3.63216	0.000281056	0.00698236
4599	MX1	MX dynamin like GTPase 1	545.18	-1.29263	0.356212	-3.62882	0.000284722	0.00704252
3164	NR4A1	nuclear receptor subfamily 4 group A member 1	283.685	-1.29477	0.316351	-4.09284	4.26125e-05	0.00163216
28986	MAGEH1	MAGE family member H1	2149.14	-1.2979	0.29316	-4.42726	9.54367e-06	0.000514086
6001	RGS10	regulator of G protein signaling 10	541.415	-1.30028	0.278229	-4.6734	2.9625e-06	0.000199475
57593	EBF4	EBF family member 4	58.7277	-1.30415	0.425687	-3.06364	0.00218664	0.0305625
115207	KCTD12	potassium channel tetramerization domain containing 12	6241.36	-1.30486	0.342843	-3.806	0.000141235	0.00425221
3227	HOXC11	homeobox C11	66.8403	-1.3074	0.381769	-3.42459	0.000615737	0.0124974
100129792	CCDC152	coiled-coil domain containing 152	223.954	-1.31373	0.352406	-3.72788	0.000193096	0.00538891
3248	HPGD	15-hydroxyprostaglandin dehydrogenase	4158.85	-1.31501	0.387441	-3.39408	0.000688607	0.0134767
3910	LAMA4	laminin subunit alpha 4	189.101	-1.31626	0.446577	-2.94744	0.00320419	0.0396562
25805	BAMBI	BMP and activin membrane bound inhibitor	937.868	-1.32011	0.330252	-3.99729	6.40724e-05	0.0022324
1903	S1PR3	sphingosine-1-phosphate receptor 3	122.618	-1.32936	0.445405	-2.98462	0.00283933	0.036777
79836	LONRF3	LON peptidase N-terminal domain and ring finger 3	223.108	-1.33032	0.31731	-4.19248	2.75917e-05	0.00119738
401074	LINC00960	long intergenic non-protein coding RNA 960	167.002	-1.33739	0.241742	-5.53231	3.16047e-08	4.15712e-06
2217	FCGRT	Fc gamma receptor and transporter	902.616	-1.33776	0.350436	-3.81741	0.000134861	0.00411568
56256	SERTAD4	SERTA domain containing 4	162.227	-1.3431	0.375738	-3.57456	0.000350821	0.00825622
23562	CLDN14	claudin 14	118.304	-1.34422	0.381733	-3.52135	0.000429348	0.00962375
51308	REEP2	receptor accessory protein 2	111.463	-1.3477	0.373405	-3.60921	0.000307134	0.0074343
9315	NREP	neuronal regeneration related protein	25094.6	-1.35762	0.240139	-5.65347	1.57242e-08	2.28041e-06
84189	SLITRK6	SLIT and NTRK like family member 6	1013.5	-1.36136	0.410759	-3.31425	0.000918894	0.0164877
9902	MRC2	mannose receptor C-type 2	29069.3	-1.36922	0.327198	-4.18468	2.85569e-05	0.00123296
79690	GAL3ST4	galactose-3-O-sulfotransferase 4	107.208	-1.37752	0.447914	-3.07541	0.00210214	0.0298097
57528	KCTD16	potassium channel tetramerization domain containing 16	347.847	-1.37919	0.419564	-3.2872	0.0010119	0.0178853
7042	TGFB2	transforming growth factor beta 2	1676.87	-1.38149	0.367434	-3.75984	0.000170023	0.00484865
4811	NID1	nidogen 1	1734.46	-1.38805	0.266845	-5.20171	1.97466e-07	2.01844e-05
5136	PDE1A	phosphodiesterase 1A	2783.51	-1.3944	0.323556	-4.30962	1.63537e-05	0.000797382
653513	LOC653513	phosphodiesterase 4D interacting protein-like	137.535	-1.396	0.344839	-4.04828	5.15956e-05	0.00189908
22846	VASH1	vasohibin 1	349.804	-1.39962	0.277265	-5.04796	4.46553e-07	4.07371e-05
554236	DPY19L2P1	DPY19L2 pseudogene 1	194.214	-1.40011	0.309386	-4.52545	6.02667e-06	0.000353843
100506757	LINC00629	long intergenic non-protein coding RNA 629	59.2211	-1.40058	0.445906	-3.14098	0.00168384	0.0255748
26040	SETBP1	SET binding protein 1	159.235	-1.40106	0.353196	-3.9668	7.28428e-05	0.00246214
284434	NWD1	NACHT and WD repeat domain containing 1	298.966	-1.40974	0.345795	-4.0768	4.566e-05	0.00172937
338761	C1QL4	complement C1q like 4	172.031	-1.41033	0.399048	-3.53423	0.000408962	0.00924004
259232	NALCN	sodium leak channel, non-selective	386.323	-1.41318	0.374162	-3.77692	0.000158782	0.00461345
3691	ITGB4	integrin subunit beta 4	1008.09	-1.41551	0.337151	-4.19844	2.68758e-05	0.00117533
54756	IL17RD	interleukin 17 receptor D	210.377	-1.41738	0.33977	-4.17159	3.02481e-05	0.00128313
5152	PDE9A	phosphodiesterase 9A	103.77	-1.42226	0.397877	-3.57463	0.000350727	0.00825622
100996941	IL21-AS1	IL21 antisense RNA 1	137.508	-1.42588	0.424537	-3.35867	0.000783196	0.0146259
55022	PID1	phosphotyrosine interaction domain containing 1	356.862	-1.43455	0.347384	-4.12956	3.63456e-05	0.00145451
5727	PTCH1	patched 1	139.381	-1.43598	0.419891	-3.41989	0.000626453	0.0126694
56952	PRTFDC1	phosphoribosyl transferase domain containing 1	530.179	-1.43743	0.351871	-4.08511	4.40567e-05	0.00167783
1382	CRABP2	cellular retinoic acid binding protein 2	1005.82	-1.44318	0.32261	-4.47346	7.69627e-06	0.000433168
11320	MGAT4A	alpha-1,3-mannosyl-glycoprotein 4-beta-N-acetylglucosaminyltransferase A	1118.76	-1.44552	0.3618	-3.99536	6.45948e-05	0.0022414
5158	PDE6B	phosphodiesterase 6B	904.962	-1.44758	0.310773	-4.658	3.19292e-06	0.000210807
5104	SERPINA5	serpin family A member 5	407.357	-1.45113	0.285478	-5.08318	3.71169e-07	3.51844e-05
643733	CASP4LP	caspase 4 like, pseudogene	273.734	-1.45442	0.36636	-3.96993	7.18925e-05	0.00243974
64221	ROBO3	roundabout guidance receptor 3	121.3	-1.45635	0.465874	-3.12605	0.00177169	0.0264955
3231	HOXD1	homeobox D1	288.306	-1.45839	0.219766	-6.6361	3.22096e-11	8.81503e-09
10763	NES	nestin	724.499	-1.46852	0.378642	-3.87839	0.00010515	0.00336005
4054	LTBP3	latent transforming growth factor beta binding protein 3	17412.1	-1.48266	0.174082	-8.51702	1.63717e-17	1.20781e-14
139818	DOCK11	dedicator of cytokinesis 11	2142.76	-1.48347	0.264585	-5.60679	2.06119e-08	2.86675e-06
10090	UST	uronyl 2-sulfotransferase	963.514	-1.48717	0.292105	-5.09122	3.55773e-07	3.39144e-05
221002	RASGEF1A	RasGEF domain family member 1A	127.798	-1.48803	0.402091	-3.70072	0.000214992	0.00570932
57198	ATP8B2	ATPase phospholipid transporting 8B2	1132.1	-1.49026	0.331038	-4.50178	6.73861e-06	0.000387596
29799	YPEL1	yippee like 1	569.84	-1.49259	0.200027	-7.46193	8.52662e-14	3.21511e-11
83481	EPPK1	epiplakin 1	45.5148	-1.49265	0.437694	-3.41026	0.000649006	0.0129557
4982	TNFRSF11B	TNF receptor superfamily member 11b	1603.85	-1.49319	0.384672	-3.88172	0.000103721	0.00332065
5099	PCDH7	protocadherin 7	485.68	-1.49785	0.422837	-3.54238	0.000396528	0.00899504
256764	WDR72	WD repeat domain 72	1140.87	-1.50313	0.34353	-4.37555	1.21127e-05	0.000619063
57134	MAN1C1	mannosidase alpha class 1C member 1	71.3472	-1.50624	0.483624	-3.11449	0.00184261	0.0272585
100505532	LINC01301	long intergenic non-protein coding RNA 1301	113.451	-1.50999	0.514906	-2.93256	0.00336179	0.0411268
2941	GSTA4	glutathione S-transferase alpha 4	1109.24	-1.51408	0.186521	-8.11745	4.76085e-16	2.99193e-13
57537	SORCS2	sortilin related VPS10 domain containing receptor 2	10730	-1.5151	0.375333	-4.03668	5.42128e-05	0.001974
51309	ARMCX1	armadillo repeat containing X-linked 1	58.5389	-1.51881	0.529268	-2.86964	0.00410934	0.0471768
84465	MEGF11	multiple EGF like domains 11	71.8258	-1.52094	0.369023	-4.12154	3.76353e-05	0.00149554
284207	METRNL	meteorin like, glial cell differentiation regulator	122.686	-1.52239	0.373869	-4.07198	4.66142e-05	0.00175767
10221	TRIB1	tribbles pseudokinase 1	3074.72	-1.52247	0.232317	-6.55342	5.62339e-11	1.4909e-08
136	ADORA2B	adenosine A2b receptor	33.5076	-1.52405	0.522003	-2.91963	0.00350448	0.0422931
8630	HSD17B6	hydroxysteroid 17-beta dehydrogenase 6	191.015	-1.53353	0.487918	-3.143	0.00167224	0.0254481
8082	SSPN	sarcospan	1745.6	-1.53528	0.247327	-6.2075	5.38352e-10	1.11399e-07
10656	KHDRBS3	KH RNA binding domain containing, signal transduction associated 3	1517.71	-1.55621	0.320954	-4.84871	1.24267e-06	9.54101e-05
10610	ST6GALNAC2	ST6 N-acetylgalactosaminide alpha-2,6-sialyltransferase 2	50.4276	-1.56372	0.477085	-3.27764	0.00104677	0.0182925
7089	TLE2	TLE family member 2, transcriptional corepressor	28.9069	-1.56587	0.549578	-2.84922	0.00438268	0.0493138
153020	RASGEF1B	RasGEF domain family member 1B	274.713	-1.56966	0.319461	-4.91347	8.94783e-07	7.12802e-05
25780	RASGRP3	RAS guanyl releasing protein 3	1000.21	-1.57195	0.351035	-4.47804	7.5331e-06	0.000426072
6444	SGCD	sarcoglycan delta	3693.73	-1.57376	0.342552	-4.59424	4.34332e-06	0.000267991
4558	TRNF	tRNA-Phe	575.138	-1.57647	0.351813	-4.481	7.42955e-06	0.000421621
8291	DYSF	dysferlin	382.063	-1.58313	0.245827	-6.44004	1.19445e-10	2.85457e-08
9945	GFPT2	glutamine--fructose-6-phosphate transaminase 2	1464.28	-1.5848	0.417679	-3.79431	0.000148052	0.00436137
401022	HAGLR	HOXD antisense growth-associated long non-coding RNA	1634.97	-1.5989	0.169999	-9.40534	5.18642e-21	6.28594e-18
114800	CCDC85A	coiled-coil domain containing 85A	323.15	-1.59971	0.347512	-4.60332	4.15818e-06	0.000258447
1959	EGR2	early growth response 2	547.754	-1.63259	0.41319	-3.95118	7.77654e-05	0.00260261
9706	ULK2	unc-51 like autophagy activating kinase 2	675.533	-1.63976	0.376989	-4.34961	1.36377e-05	0.000684628
57540	DISP3	dispatched RND transporter family member 3	30.5646	-1.65479	0.514473	-3.21647	0.00129777	0.0214417
100240735	LOC100240735	uncharacterized LOC100240735	49.3323	-1.65485	0.520254	-3.18085	0.00146846	0.0232433
54898	ELOVL2	ELOVL fatty acid elongase 2	300.08	-1.66259	0.359217	-4.62837	3.68555e-06	0.000235987
81029	WNT5B	Wnt family member 5B	44.0691	-1.66416	0.540866	-3.07684	0.00209211	0.0297062
6712	SPTBN2	spectrin beta, non-erythrocytic 2	2417.32	-1.6689	0.255438	-6.53348	6.42584e-11	1.65202e-08
1757	SARDH	sarcosine dehydrogenase	59.6273	-1.67073	0.454576	-3.67536	0.000237517	0.00610635
27255	CNTN6	contactin 6	1584.65	-1.67527	0.381893	-4.38674	1.1506e-05	0.000602576
256435	ST6GALNAC3	ST6 N-acetylgalactosaminide alpha-2,6-sialyltransferase 3	92.1121	-1.67854	0.375486	-4.47032	7.81029e-06	0.000435937
388228	SBK1	SH3 domain binding kinase 1	156.056	-1.6796	0.265107	-6.33554	2.36504e-10	5.28027e-08
23616	SH3BP1	SH3 domain binding protein 1	236.164	-1.68154	0.243039	-6.9188	4.55493e-12	1.38014e-09
254228	CALHM5	calcium homeostasis modulator family member 5	149.096	-1.68289	0.379682	-4.43236	9.32069e-06	0.000503674
2736	GLI2	GLI family zinc finger 2	93.686	-1.69908	0.490738	-3.46229	0.000535599	0.0112447
90161	HS6ST2	heparan sulfate 6-O-sulfotransferase 2	55.8619	-1.70417	0.447958	-3.80431	0.000142198	0.00426321
26027	ACOT11	acyl-CoA thioesterase 11	125.087	-1.70434	0.368853	-4.62064	3.82557e-06	0.000243117
2619	GAS1	growth arrest specific 1	73.7395	-1.70735	0.58706	-2.90831	0.00363384	0.0434218
387914	SHISA2	shisa family member 2	45.4498	-1.71245	0.463283	-3.69633	0.000218735	0.00578115
56975	FAM20C	FAM20C golgi associated secretory pathway kinase	1703.2	-1.71758	0.212673	-8.07613	6.68564e-16	3.91179e-13
445	ASS1	argininosuccinate synthase 1	11941	-1.72003	0.31671	-5.43092	5.60631e-08	6.84373e-06
374462	PTPRQ	protein tyrosine phosphatase receptor type Q	55.6391	-1.72216	0.492925	-3.49376	0.000476272	0.010261
201501	ZBTB7C	zinc finger and BTB domain containing 7C	1740.87	-1.72223	0.337995	-5.09543	3.47949e-07	3.3356e-05
7373	COL14A1	collagen type XIV alpha 1 chain	9560.64	-1.72238	0.375789	-4.58337	4.57549e-06	0.000278268
199699	DAND5	DAN domain BMP antagonist family member 5	123.834	-1.72495	0.394062	-4.37735	1.20131e-05	0.000617259
3880	KRT19	keratin 19	17204.9	-1.72548	0.224229	-7.69519	1.4128e-14	6.47901e-12
1646	AKR1C2	aldo-keto reductase family 1 member C2	63.4728	-1.72835	0.371539	-4.65187	3.28933e-06	0.000215496
171024	SYNPO2	synaptopodin 2	270.679	-1.72951	0.367291	-4.70882	2.49152e-06	0.000171159
5737	PTGFR	prostaglandin F receptor	584.061	-1.73884	0.333582	-5.21262	1.86193e-07	1.92642e-05
6326	SCN2A	sodium voltage-gated channel alpha subunit 2	130.803	-1.7448	0.378453	-4.61035	4.0199e-06	0.000250771
128553	TSHZ2	teashirt zinc finger homeobox 2	439.955	-1.75344	0.346349	-5.06263	4.13521e-07	3.83422e-05
286336	FAM78A	family with sequence similarity 78 member A	71.0401	-1.75866	0.445516	-3.94746	7.89849e-05	0.00263822
57722	IGDCC4	immunoglobulin superfamily DCC subclass member 4	99.8091	-1.7876	0.449841	-3.97385	7.07202e-05	0.00240477
55679	LIMS2	LIM zinc finger domain containing 2	525.82	-1.79042	0.342295	-5.23064	1.6892e-07	1.80237e-05
25960	ADGRA2	adhesion G protein-coupled receptor A2	93.2327	-1.80289	0.624626	-2.88636	0.0038973	0.0456695
148641	SLC35F3	solute carrier family 35 member F3	318.192	-1.8077	0.338672	-5.33762	9.41735e-08	1.05824e-05
341	APOC1	apolipoprotein C1	56.9893	-1.812	0.622463	-2.91101	0.00360265	0.0431707
84168	ANTXR1	ANTXR cell adhesion molecule 1	705.79	-1.82123	0.361566	-5.03707	4.72701e-07	4.20086e-05
8339	H2BC8	H2B clustered histone 8	85.9738	-1.83947	0.495615	-3.71148	0.000206051	0.00561199
115557	ARHGEF25	Rho guanine nucleotide exchange factor 25	423.753	-1.84792	0.343338	-5.38221	7.35774e-08	8.66986e-06
169834	ZNF883	zinc finger protein 883	429.626	-1.85788	0.231803	-8.01489	1.10232e-15	6.03361e-13
23551	RASD2	RASD family member 2	935.07	-1.86096	0.32455	-5.73395	9.81202e-09	1.52743e-06
3776	KCNK2	potassium two pore domain channel subfamily K member 2	239.443	-1.87862	0.536812	-3.49958	0.000465992	0.0101424
3694	ITGB6	integrin subunit beta 6	1698.71	-1.89268	0.34883	-5.42578	5.77019e-08	6.99347e-06
27143	PALD1	phosphatase domain containing paladin 1	61.3758	-1.91276	0.664168	-2.87994	0.00397753	0.0462582
25975	EGFL6	EGF like domain multiple 6	8927.96	-1.92775	0.325827	-5.91649	3.28877e-09	5.69427e-07
2048	EPHB2	EPH receptor B2	726.043	-1.93427	0.376484	-5.13771	2.78102e-07	2.72365e-05
50853	VILL	villin like	236.531	-1.94695	0.241373	-8.06615	7.2551e-16	4.10349e-13
3078	CFHR1	complement factor H related 1	193.001	-1.96156	0.418936	-4.68224	2.83756e-06	0.000191824
2911	GRM1	glutamate metabotropic receptor 1	362.088	-1.9659	0.421337	-4.66585	3.07344e-06	0.000205315
100506827	LINC02475	long intergenic non-protein coding RNA 2475	107.144	-1.9769	0.445929	-4.43321	9.28402e-06	0.000503295
5272	SERPINB9	serpin family B member 9	587.235	-1.9906	0.379976	-5.23874	1.61675e-07	1.73627e-05
6920	TCEA3	transcription elongation factor A3	1289.69	-1.99069	0.336206	-5.92105	3.19902e-09	5.59597e-07
100130872	LOC100130872	uncharacterized LOC100130872	124.814	-1.99582	0.51003	-3.91315	9.11016e-05	0.00298996
1842	ECM2	extracellular matrix protein 2	149.923	-1.99771	0.495284	-4.03348	5.49578e-05	0.00199257
4330	MN1	MN1 proto-oncogene, transcriptional regulator	1333.07	-2.00869	0.371782	-5.40286	6.55866e-08	7.83713e-06
100132074	FOXO6	forkhead box O6	40.6854	-2.02857	0.520946	-3.89402	9.85979e-05	0.00318669
2053	EPHX2	epoxide hydrolase 2	196.926	-2.04892	0.469172	-4.3671	1.25905e-05	0.000639626
57538	ALPK3	alpha kinase 3	3421.5	-2.05676	0.262763	-7.82745	4.97872e-15	2.55997e-12
554279	LINC00862	long intergenic non-protein coding RNA 862	344.622	-2.06691	0.366618	-5.63778	1.72261e-08	2.45623e-06
378884	NHLRC1	NHL repeat containing E3 ubiquitin protein ligase 1	20.8708	-2.07473	0.697409	-2.97492	0.0029307	0.0375306
23127	COLGALT2	collagen beta(1-O)galactosyltransferase 2	41.998	-2.07647	0.555224	-3.73988	0.000184106	0.00517202
56271	BEX4	brain expressed X-linked 4	74.1757	-2.08297	0.553033	-3.76644	0.000165591	0.00475323
729177	NBAT1	neuroblastoma associated transcript 1	40.1147	-2.10241	0.512032	-4.10602	4.02531e-05	0.00154878
23281	MTUS2	microtubule associated scaffold protein 2	307.785	-2.11426	0.472663	-4.47309	7.70962e-06	0.000433168
57597	BAHCC1	BAH domain and coiled-coil containing 1	272.258	-2.11662	0.451451	-4.68848	2.75236e-06	0.000186808
100506433	LINC00648	long intergenic non-protein coding RNA 648	31.4403	-2.12372	0.606875	-3.49944	0.000466233	0.0101424
4239	MFAP4	microfibril associated protein 4	110.578	-2.12962	0.584287	-3.64482	0.000267577	0.00671005
55089	SLC38A4	solute carrier family 38 member 4	25.9198	-2.13231	0.636985	-3.34751	0.000815419	0.0150884
4883	NPR3	natriuretic peptide receptor 3	322.476	-2.13504	0.280765	-7.60435	2.8634e-14	1.22812e-11
4500	MT1L	metallothionein 1L (pseudogene)	127.177	-2.14017	0.290088	-7.37767	1.61082e-13	5.8154e-11
158880	USP51	ubiquitin specific peptidase 51	30.087	-2.15197	0.695131	-3.09578	0.00196293	0.0284432
6297	SALL2	spalt like transcription factor 2	79.8016	-2.15202	0.430942	-4.99375	5.92174e-07	4.97583e-05
57121	LPAR5	lysophosphatidic acid receptor 5	95.6708	-2.15987	0.429589	-5.02777	4.96208e-07	4.35179e-05
2307	FOXS1	forkhead box S1	41.7853	-2.16155	0.738864	-2.9255	0.00343901	0.0418602
150368	PHETA2	PH domain containing endocytic trafficking adaptor 2	192.137	-2.16476	0.31987	-6.76761	1.30926e-11	3.83027e-09
55959	SULF2	sulfatase 2	1264.08	-2.17311	0.725094	-2.99701	0.00272644	0.0356961
55228	PNMA8A	PNMA family member 8A	129.878	-2.17748	0.571802	-3.8081	0.000140037	0.00424311
2487	FRZB	frizzled related protein	405.609	-2.1849	0.339816	-6.42964	1.27905e-10	3.0143e-08
55966	AJAP1	adherens junctions associated protein 1	42.1789	-2.19797	0.760381	-2.89062	0.00384485	0.0452737
1490	CCN2	cellular communication network factor 2	2730.51	-2.22225	0.661939	-3.35718	0.000787426	0.0146664
26974	ZNF285	zinc finger protein 285	45.7358	-2.22395	0.771678	-2.88196	0.00395206	0.0461514
10149	ADGRG2	adhesion G protein-coupled receptor G2	1258.9	-2.23349	0.388294	-5.75206	8.81641e-09	1.3981e-06
9066	SYT7	synaptotagmin 7	246.368	-2.31045	0.56175	-4.11296	3.90623e-05	0.00151786
4886	NPY1R	neuropeptide Y receptor Y1	208.82	-2.32963	0.53139	-4.38403	1.16502e-05	0.000604732
6356	CCL11	C-C motif chemokine ligand 11	47.3809	-2.33015	0.731346	-3.18611	0.00144198	0.0230039
220108	FAM124A	family with sequence similarity 124 member A	28.7547	-2.33887	0.638868	-3.66096	0.000251273	0.00637311
326624	RAB37	RAB37, member RAS oncogene family	418.515	-2.34714	0.429617	-5.46333	4.67297e-08	5.78561e-06
116154	PHACTR3	phosphatase and actin regulator 3	18.8884	-2.3503	0.747584	-3.14386	0.00166734	0.0253963
11037	STON1	stonin 1	133.612	-2.37214	0.279927	-8.47414	2.36819e-17	1.67431e-14
442497	LOC442497	uncharacterized LOC442497	15.8519	-2.37272	0.792542	-2.99381	0.00275515	0.0360165
1300	COL10A1	collagen type X alpha 1 chain	266.688	-2.37987	0.431465	-5.5158	3.47192e-08	4.44268e-06
9823	ARMCX2	armadillo repeat containing X-linked 2	38.1761	-2.38043	0.590661	-4.03011	5.57509e-05	0.00200845
90362	FAM110B	family with sequence similarity 110 member B	530.518	-2.3828	0.306303	-7.77921	7.29787e-15	3.64206e-12
6845	VAMP7	vesicle associated membrane protein 7	63.3748	-2.38512	0.79385	-3.00449	0.00266024	0.035155
105372883	LINC02767	long intergenic non-protein coding RNA 2767	15.9214	-2.39904	0.757738	-3.16606	0.0015452	0.0240503
10417	SPON2	spondin 2	3972.83	-2.40705	0.378361	-6.36177	1.9944e-10	4.51214e-08
167838	TXLNB	taxilin beta	35.5948	-2.43731	0.585586	-4.16216	3.15246e-05	0.00130785
221687	RNF182	ring finger protein 182	37.0903	-2.44255	0.800378	-3.05174	0.00227515	0.0315399
83872	HMCN1	hemicentin 1	1581.16	-2.44487	0.239917	-10.1905	2.18669e-24	3.09198e-21
6581	SLC22A3	solute carrier family 22 member 3	116.882	-2.4606	0.479965	-5.12663	2.94979e-07	2.86012e-05
633	BGN	biglycan	1844.48	-2.46253	0.834721	-2.95012	0.00317646	0.0394903
81706	PPP1R14C	protein phosphatase 1 regulatory inhibitor subunit 14C	682.845	-2.46285	0.419981	-5.86419	4.5132e-09	7.43495e-07
4256	MGP	matrix Gla protein	195.256	-2.47178	0.53555	-4.61541	3.92319e-06	0.00024655
246213	SLC17A8	solute carrier family 17 member 8	186.719	-2.47842	0.328889	-7.53574	4.85568e-14	1.93944e-11
9723	SEMA3E	semaphorin 3E	93.7099	-2.48349	0.475179	-5.22643	1.72814e-07	1.81007e-05
100287616	LOXL1-AS1	LOXL1 antisense RNA 1	357.971	-2.48536	0.342343	-7.25983	3.87571e-13	1.3421e-10
57188	ADAMTSL3	ADAMTS like 3	262.028	-2.50698	0.419869	-5.97086	2.36e-09	4.26005e-07
5649	RELN	reelin	1953.53	-2.51443	0.270174	-9.30673	1.31834e-20	1.49131e-17
645784	ANKRD36BP2	ankyrin repeat domain 36B pseudogene 2	26.5375	-2.53809	0.591375	-4.29184	1.77196e-05	0.000849338
51252	FAM178B	family with sequence similarity 178 member B	55.0899	-2.55029	0.486376	-5.24345	1.576e-07	1.70328e-05
1277	COL1A1	collagen type I alpha 1 chain	62649	-2.57631	0.867972	-2.96819	0.00299557	0.037932
116328	C8orf34	chromosome 8 open reading frame 34	142.512	-2.58699	0.511374	-5.05891	4.21663e-07	3.88847e-05
114876	OSBPL1A	oxysterol binding protein like 1A	34.1802	-2.62356	0.872242	-3.00784	0.00263115	0.0348792
753	LDLRAD4	low density lipoprotein receptor class A domain containing 4	1119.79	-2.64344	0.366552	-7.21162	5.5291e-13	1.87635e-10
4188	MDFI	MyoD family inhibitor	24.4122	-2.70236	0.699824	-3.86148	0.000112701	0.00354789
388662	SLC6A17	solute carrier family 6 member 17	92.0035	-2.70615	0.4547	-5.95152	2.65668e-09	4.69568e-07
5593	PRKG2	protein kinase cGMP-dependent 2	17.7871	-2.71876	0.83954	-3.23839	0.00120206	0.0201149
57407	NMRAL1	NmrA like redox sensor 1	27.2638	-2.73308	0.89831	-3.04247	0.00234647	0.0321606
283248	RCOR2	REST corepressor 2	37.8852	-2.73507	0.588513	-4.64744	3.36088e-06	0.000217662
9639	ARHGEF10	Rho guanine nucleotide exchange factor 10	13.1568	-2.73876	0.948838	-2.88644	0.00389632	0.0456695
4495	MT1G	metallothionein 1G	25.1268	-2.76518	0.630673	-4.3845	1.16252e-05	0.000604732
8463	TEAD2	TEA domain transcription factor 2	13.3602	-2.7795	0.822858	-3.37787	0.000730502	0.0140375
7079	TIMP4	TIMP metallopeptidase inhibitor 4	26.6958	-2.86098	0.672509	-4.25419	2.09805e-05	0.000972671
339479	BRINP3	BMP/retinoic acid inducible neural specific 3	31.5295	-2.86525	0.773425	-3.70462	0.000211704	0.00566593
101929176	ADAMTS16-DT	ADAMTS16 divergent transcript	19.882	-2.89084	0.978587	-2.9541	0.00313581	0.0391527
160428	ALDH1L2	aldehyde dehydrogenase 1 family member L2	233.103	-2.90844	0.336007	-8.65589	4.89087e-18	4.14942e-15
10742	RAI2	retinoic acid induced 2	50.1024	-3.00832	0.598403	-5.02725	4.97553e-07	4.35179e-05
8633	UNC5C	unc-5 netrin receptor C	198.077	-3.00954	0.467005	-6.44434	1.16101e-10	2.81428e-08
94234	FOXQ1	forkhead box Q1	42.4738	-3.01328	1.01339	-2.97346	0.00294467	0.0376103
63876	PKNOX2	PBX/knotted 1 homeobox 2	118.022	-3.03559	0.561507	-5.40615	6.43943e-08	7.74924e-06
8842	PROM1	prominin 1	408.7	-3.10879	0.396651	-7.83758	4.59299e-15	2.43543e-12
2327	FMO2	flavin containing dimethylaniline monoxygenase 2	28.2854	-3.12262	0.792435	-3.94054	8.12985e-05	0.00269428
8396	PIP4K2B	phosphatidylinositol-5-phosphate 4-kinase type 2 beta	91.1226	-3.19086	0.445727	-7.15877	8.14054e-13	2.65632e-10
219681	ARMC3	armadillo repeat containing 3	17.8581	-3.24327	0.757989	-4.27878	1.87919e-05	0.000891278
2687	GGT5	gamma-glutamyltransferase 5	30.7693	-3.2825	0.703658	-4.66491	3.08749e-06	0.000205445
50863	NTM	neurotrimin	418.58	-3.29747	0.356343	-9.25365	2.16958e-20	2.04519e-17
256158	HMCN2	hemicentin 2	175.446	-3.39653	0.619261	-5.4848	4.13933e-08	5.20268e-06
1949	EFNB3	ephrin B3	34.7051	-3.87021	0.625911	-6.18332	6.27675e-10	1.2679e-07
79698	ZMAT4	zinc finger matrin-type 4	262.135	-4.09186	1.1057	-3.7007	0.000215008	0.00570932
140902	R3HDML	R3H domain containing like	21.8653	-4.37889	1.08894	-4.02123	5.78958e-05	0.00206381
114990	VASN	vasorin	15.0704	-4.4006	1.52123	-2.89278	0.00381846	0.0451196
23136	EPB41L3	erythrocyte membrane protein band 4.1 like 3	98.8388	-4.54292	0.594824	-7.63742	2.21615e-14	9.8957e-12
25797	QPCT	glutaminyl-peptide cyclotransferase	249.837	-5.28163	0.47678	-11.0777	1.60928e-28	3.03403e-25
643988	FNDC10	fibronectin type III domain containing 10	28.6256	-5.35679	0.876587	-6.11096	9.90345e-10	1.88811e-07
4222	MEOX1	mesenchyme homeobox 1	70.078	-6.09905	0.950816	-6.41455	1.41242e-10	3.28301e-08
10481	HOXB13	homeobox B13	6.57825	-6.14479	1.66064	-3.70026	0.000215378	0.0057102
84620	ST6GAL2	ST6 beta-galactoside alpha-2,6-sialyltransferase 2	6.82734	-6.18502	1.80157	-3.43312	0.000596668	0.0122274
7044	LEFTY2	left-right determination factor 2	14.6008	-6.3146	1.53637	-4.11007	3.95537e-05	0.0015323
283547	LINC00639	long intergenic non-protein coding RNA 639	10.298	-6.77791	1.53443	-4.41721	9.99834e-06	0.000533688
