# Supplementary material for: CYTH4 Facilitates Renal Cell Carcinoma via Enhancing Proliferation and Likely Immune Evasion
Source: Biomolecules. 2026 Jun 22;16(6):923. doi: 10.3390/biom16060923 (PMC13296548; doi:10.3390/biom16060923)
Supplement: Supplementary file 1 [file biomolecules-16-00923-s001.zip › Sup Table S3.xlsx]

## Sheet: Sheet1
Supplementary Table 3. SigCYTH4NW component genes and their involvement in ccRCC
Gene	symbol	locus	Reported roles in RCC	number of aritcles in PubMed (March 22, 2026)	description
C20orf118	TLDC2	20q11.23	no	0	TBC/LysM-associated domain containing 2
IL18RAP	IL18RAP	2q12.1	yes	1	interleukin 18 receptor accessory protein
KCNK6	KCNK6	19q13.2	no	0	potassium two pore domain channel subfamily K member 6
GLIPR2	GLIPR2	9p13.3	yes	1	GLI pathogenesis related 2
FBXO43	FBXO43	8q22.2	no	0	F-box protein 43
RNASE6	RNASE6	14q11.2	no	0	ribonuclease A family member 6
ENTHD1	ENTHD1	22q13.1	no	0	ENTH domain containing 1
EMILIN2	EMILIN2	18p11.32-p11.31	yes	1	elastin microfibril interfacer 2
CLVS1	CLVS1	8q12.2-q12.3	yes	1	clavesin 1
TTK	TTK	6q14.1	yes	19	TTK protein kinase
XIRP1	XIRP1	3p22.2	no	0	xin actin binding repeat containing 1
SNTG2	SNTG2	2p25.3	no	0	syntrophin gamma 2
PRICKLE4	PRICKLE4	6p21.1	no	0	prickle planar cell polarity protein 4
*Overlap gene with 7860 tumor DEG
