# Supplementary material for: CYTH4 Facilitates Renal Cell Carcinoma via Enhancing Proliferation and Likely Immune Evasion
Source: Biomolecules. 2026 Jun 22;16(6):923. doi: 10.3390/biom16060923 (PMC13296548; doi:10.3390/biom16060923)
Supplement: Supplementary file 1 [file biomolecules-16-00923-s001.zip › Sup Table S4 v1.xlsx]

## Sheet: Sheet1
Supplementary Table S4. Genes with correlation with CYTH4 at R>= 0.71
Query	Statistic	P-value	FDR (BH)
CYTH4	1	1e-223	1e-219
VAV1	0.923544	3.53258e-223	3.56067e-219
MYO1F	0.904742	5.99239e-199	4.02668e-195
SASH3	0.903021	5.48284e-197	2.76321e-193
FERMT3	0.89532	1.21911e-188	4.91519e-185
IL10RA	0.881483	3.65027e-175	1.22643e-171
SH3BP1	0.872279	4.22183e-167	1.21583e-163
SPI1	0.871332	2.62325e-166	6.61026e-163
TRPM2	0.86911	1.81122e-164	4.05693e-161
LAIR1	0.863361	7.2671e-160	1.46497e-156
WAS	0.859613	5.64303e-157	1.03416e-153
LAT2	0.858507	3.87913e-156	6.51662e-153
ARHGAP30	0.857377	2.72822e-155	4.23063e-152
SNX20	0.854868	1.96113e-153	2.82388e-150
C13orf18	0.849403	1.64668e-149	2.21303e-146
CORO1A	0.84913	2.56532e-149	3.23214e-146
CD33	0.848949	3.43302e-149	4.07096e-146
DEF6	0.845347	1.07233e-146	1.20095e-143
FMNL1	0.845207	1.33677e-146	1.41831e-143
TNFAIP8L2	0.844231	6.17153e-146	6.22059e-143
NOD2	0.843271	2.74662e-145	2.63662e-142
CD37	0.843012	4.10226e-145	3.75897e-142
CARD9	0.842158	1.53348e-144	1.34406e-141
GMIP	0.840004	4.12228e-143	3.46254e-140
FAM78A	0.838959	1.99729e-142	1.61054e-139
TRAF3IP3	0.83577	2.30705e-140	1.78876e-137
PARVG	0.834329	1.90755e-139	1.42424e-136
FCGR1B	0.83421	2.26901e-139	1.63361e-136
SELPLG	0.833543	5.99041e-139	4.16416e-136
PLCB2	0.833279	8.78423e-139	5.90271e-136
ARHGAP9	0.830763	3.26478e-137	2.12306e-134
AIF1	0.829619	1.65635e-136	1.04345e-133
FCGR1A	0.82827	1.10618e-135	6.75744e-133
NCF4	0.8264	1.49856e-134	8.88512e-132
ARL11	0.823568	7.31442e-133	4.21289e-130
HCK	0.821171	1.86006e-131	1.04158e-128
NCKAP1L	0.820935	2.55289e-131	1.39091e-128
FCGR1C	0.820649	3.74269e-131	1.9855e-128
DOK2	0.820075	8.04364e-131	4.15774e-128
GPSM3	0.819496	1.73623e-130	8.75016e-128
TMC8	0.819297	2.2589e-130	1.11066e-127
LILRB1	0.818732	4.76721e-130	2.28815e-127
STAC3	0.81851	6.39399e-130	2.99759e-127
BIN2	0.817885	1.45462e-129	6.66447e-127
ITGAL	0.817815	1.59436e-129	7.14238e-127
CD4	0.817256	3.31872e-129	1.45439e-126
NCF1	0.8172	3.56699e-129	1.52994e-126
IL12RB1	0.816986	4.72004e-129	1.98232e-126
C1QA	0.816862	5.54681e-129	2.282e-126
C17orf60	0.816039	1.62042e-128	6.53322e-126
GNA15	0.815453	3.46123e-128	1.36813e-125
GPR65	0.814972	6.44297e-128	2.49777e-125
C1QB	0.814924	6.85465e-128	2.60722e-125
MYO1G	0.813677	3.40129e-127	1.26975e-124
ITGB2	0.812982	8.26915e-127	3.03087e-124
LOC100233209	0.811497	5.43895e-126	1.95792e-123
PTPN7	0.811367	6.41085e-126	2.2673e-123
LAPTM5	0.807749	5.87499e-124	2.04197e-121
C1QC	0.807169	1.20052e-123	4.1019e-121
HCLS1	0.803954	6.05871e-122	2.03563e-119
CD53	0.802982	1.95471e-121	6.45985e-119
PSTPIP1	0.802352	4.16032e-121	1.35271e-118
MAP4K1	0.802191	5.04398e-121	1.61399e-118
PIK3CD	0.801384	1.32153e-120	4.16263e-118
FCER1G	0.799646	1.03633e-119	3.21405e-117
BTK	0.799468	1.2775e-119	3.90199e-117
ADAP2	0.798607	3.51373e-119	1.05721e-116
POU2F2	0.797796	9.06884e-119	2.68851e-116
DOK3	0.797669	1.05212e-118	3.07386e-116
SP140	0.797198	1.82034e-118	5.24232e-116
LILRB2	0.796302	5.14258e-118	1.46013e-115
LPAR5	0.79415	6.10772e-117	1.71008e-114
LPXN	0.792865	2.642e-116	7.29589e-114
PTPN6	0.789965	6.91357e-115	1.88339e-112
RAC2	0.789191	1.63799e-114	4.40269e-112
PLEK	0.78501	1.62655e-112	4.31444e-110
GPR84	0.783074	1.32146e-111	3.45965e-109
CSF1R	0.782361	2.84172e-111	7.34439e-109
TYROBP	0.78045	2.1841e-110	5.57333e-108
HMHA1	0.77787	3.31384e-109	8.35045e-107
IL16	0.77753	4.72929e-109	1.17701e-106
LILRB4	0.77714	7.10713e-109	1.74723e-106
IL21R	0.776935	8.79946e-109	2.13721e-106
LCP1	0.774887	7.35545e-108	1.76522e-105
CCR5	0.774241	1.43035e-107	3.3923e-105
IKZF1	0.773663	2.58909e-107	6.06901e-105
RGS19	0.772381	9.58504e-107	2.22098e-104
NFAM1	0.772042	1.35369e-106	3.10102e-104
CD6	0.771443	2.48455e-106	5.62764e-104
CSF3R	0.771018	3.8212e-106	8.55906e-104
SIGLEC10	0.770823	4.65246e-106	1.03065e-103
GAL3ST4	0.770077	9.8627e-106	2.16111e-103
SLAMF7	0.769958	1.11216e-105	2.41076e-103
UBASH3A	0.767401	1.42983e-104	3.06638e-102
CD244	0.767152	1.83194e-104	3.88282e-102
MS4A6A	0.767142	1.84905e-104	3.88282e-102
EVI2B	0.766013	5.64587e-104	1.17335e-101
FYB	0.765793	7.01397e-104	1.4428e-101
C16orf54	0.765229	1.2205e-103	2.48527e-101
SLAMF8	0.76492	1.65272e-103	3.33172e-101
SLC15A3	0.764311	2.99972e-103	5.98727e-101
FGD3	0.764126	3.59323e-103	7.10155e-101
ADCY7	0.763472	6.79725e-103	1.33035e-100
BATF	0.763331	7.79952e-103	1.51183e-100
FCGR3A	0.761629	4.0555e-102	7.78618e-100
FAM113B	0.760322	1.42456e-101	2.70922e-99
CXCR3	0.75963	2.7598e-101	5.19951e-99
DOCK2	0.759436	3.32149e-101	6.19981e-99
LCP2	0.757724	1.69045e-100	3.1264e-98
IL2RG	0.757629	1.84852e-100	3.38767e-98
SIGLEC1	0.7564	5.8886e-100	1.06944e-97
CD72	0.7563	6.4704e-100	1.16461e-97
ACAP1	0.755981	8.73332e-100	1.55801e-97
NCF1B	0.755955	8.9444e-100	1.58167e-97
GAS7	0.755086	2.01787e-99	3.53724e-97
CD14	0.754892	2.41786e-99	4.20187e-97
LCK	0.75389	6.14765e-99	1.05924e-96
TBC1D10C	0.752995	1.40851e-98	2.40629e-96
FGD2	0.752712	1.83057e-98	3.10105e-96
RASGRP4	0.751672	4.77021e-98	8.01356e-96
AMICA1	0.749803	2.63776e-97	4.3946e-95
UNC13D	0.748091	1.24625e-96	2.05928e-94
PLB1	0.74635	5.96944e-96	9.78357e-94
TNFSF13B	0.745743	1.02699e-95	1.6696e-93
CD86	0.744204	4.04386e-95	6.52161e-93
TLR10	0.743559	7.15666e-95	1.14501e-92
GPR18	0.743344	8.65712e-95	1.37416e-92
NCF1C	0.742928	1.24932e-94	1.96758e-92
ITGAM	0.741859	3.20063e-94	5.00166e-92
SIGLEC9	0.741438	4.62695e-94	7.17498e-92
TMEM149	0.740723	8.64632e-94	1.33054e-91
CIITA	0.739921	1.73895e-93	2.65572e-91
LTA	0.739667	2.16844e-93	3.28673e-91
CD300LF	0.738448	6.23516e-93	9.3802e-91
PILRA	0.73792	9.82866e-93	1.46767e-90
MAN2B1	0.737654	1.23613e-92	1.83229e-90
SIT1	0.737585	1.31234e-92	1.93105e-90
RASSF5	0.737165	1.8828e-92	2.75039e-90
ZBP1	0.737013	2.14519e-92	3.11115e-90
GPR68	0.736445	3.4885e-92	5.0232e-90
ASCL2	0.736351	3.77948e-92	5.40359e-90
GBP5	0.736246	4.13593e-92	5.87157e-90
RASAL3	0.735965	5.26087e-92	7.41635e-90
TBXAS1	0.735193	1.01583e-91	1.4221e-89
HLA-DPB1	0.734255	2.25141e-91	3.13008e-89
WDFY4	0.733342	4.87248e-91	6.7277e-89
HLA-DMB	0.732025	1.47554e-90	2.0235e-88
PIK3R5	0.731486	2.31931e-90	3.15912e-88
HCST	0.731231	2.86889e-90	3.88148e-88
CSK	0.730018	7.88594e-90	1.05982e-87
DAPP1	0.727758	5.11281e-89	6.82577e-87
IRF4	0.727014	9.42787e-89	1.25037e-86
CLEC4A	0.723725	1.37196e-87	1.80767e-85
IL2RB	0.723585	1.53622e-87	2.01096e-85
RHOH	0.723195	2.10463e-87	2.73725e-85
CXorf21	0.722093	5.10886e-87	6.60189e-85
LY9	0.721813	6.39449e-87	8.21061e-85
C5orf20	0.721604	7.55743e-87	9.64241e-85
SLC29A3	0.721217	1.03019e-86	1.30614e-84
OPRL1	0.720651	1.61876e-86	2.03954e-84
CD2	0.720627	1.64952e-86	2.06539e-84
LST1	0.720477	1.85999e-86	2.31454e-84
PTPN22	0.720354	2.05167e-86	2.5374e-84
AKNA	0.720026	2.66296e-86	3.27332e-84
INPP5D	0.719886	2.97655e-86	3.63662e-84
LSP1	0.717652	1.74288e-85	2.11655e-83
TNFRSF1B	0.717324	2.25555e-85	2.72273e-83
CD74	0.715621	8.56151e-85	1.02329e-82
LOXL3	0.715618	8.57863e-85	1.02329e-82
CEACAM21	0.71508	1.30472e-84	1.54717e-82
PPM1M	0.714376	2.25531e-84	2.65876e-82
LY86	0.714132	2.72392e-84	3.19253e-82
SPN	0.714105	2.78198e-84	3.24173e-82
FASLG	0.713973	3.08257e-84	3.57136e-82
TAGAP	0.713568	4.21793e-84	4.85882e-82
SIGLEC7	0.713375	4.89672e-84	5.6087e-82
C1orf127	0.713128	5.92342e-84	6.74634e-82
CECR6	0.711921	1.49991e-83	1.69869e-81
UCP2	0.711309	2.39994e-83	2.70281e-81
LGALS9	0.711088	2.84175e-83	3.1826e-81
FUT7	0.710404	4.79061e-83	5.33557e-81
