# Supplementary material for: CYTH4 Facilitates Renal Cell Carcinoma via Enhancing Proliferation and Likely Immune Evasion
Source: Biomolecules. 2026 Jun 22;16(6):923. doi: 10.3390/biom16060923 (PMC13296548; doi:10.3390/biom16060923)
Supplement: Supplementary file 1 [file biomolecules-16-00923-s001.zip › Sup Table S5.xlsx]

## Sheet: Sheet1
Supplementary Table 5. the overlapped 10 genes and their functions
Gene Symbol	Gene ID	Description	Protein Functions (ChatGPT)	Disease & Drugs (ChatGPT)	Biological Process (GO)	Protein Function (Protein Atlas)	Subcellular Location (Protein Atlas)
CYTH4	27128	cytohesin 4	CYTH4, also known as cytohesin 4, is a gene that encodes a protein belonging to the PSCD family. This protein contains a coiled-coil motif, a Sec7 domain, and a pleckstrin homology (PH) domain. The coiled-coil motif is involved in homodimerization, the Sec7 domain contains guanine-nucleotide exchange protein (GEP) activity, and the PH domain interacts with phospholipids and is responsible for ass…	There is limited information available on the disease implications of CYTH4. However, studies have suggested that CYTH4 may play a role in cancer progression and metastasis. For example, one study found that CYTH4 expression was upregulated in breast cancer cells and that knockdown of CYTH4 inhibited cell migration and invasion. There are currently no targeted drug discovery efforts specifically …	GO:0032012 regulation of ARF protein signal transduction;GO:0051056 regulation of small GTPase mediated signal transduction;GO:0016192 vesicle-mediated transport	Predicted intracellular proteins	Plasma membrane (Supported); Additional: Centriolar satellite;Cytokinetic bridge;Cytosol
CD74	972	CD74 molecule	CD74 is a human gene that encodes a protein that plays a crucial role in regulating antigen presentation for immune response. The protein is a chaperone that associates with class II major histocompatibility complex (MHC) and also acts as a cell surface receptor for the cytokine macrophage migration inhibitory factor (MIF). When bound to the encoded protein, MIF initiates survival pathways and ce…	CD74 has been implicated in various diseases, including autoimmune disorders, cancer, and neurodegenerative diseases. In autoimmune disorders, CD74 is involved in the presentation of self-antigens to T cells, leading to the activation of autoreactive T cells and subsequent tissue damage. In cancer, CD74 is overexpressed in various types of tumors and is involved in tumor growth, invasion, and met…	GO:0035691 macrophage migration inhibitory factor signaling pathway;GO:2000448 positive regulation of macrophage migration inhibitory factor signaling pathway;GO:2000446 regulation of macrophage migration inhibitory factor signaling pathway	Transporters; CD markers; Potential drug targets; Cancer-related genes:Candidate cancer biomarkers; Predicted secreted proteins; Disease related genes	Golgi apparatus (Supported)
GBP5	115362	guanylate binding protein 5	GBP5 is a gene that belongs to the dynamin-like GTPase superfamily. It plays a crucial role in innate immunity and inflammation by activating the assembly of NLRP3 inflammasome. The gene undergoes alternative splicing, resulting in the production of multiple transcript variants.	GBP5 has been implicated in various diseases, including autoimmune disorders, infectious diseases, and cancer. In autoimmune disorders, such as systemic lupus erythematosus (SLE) and rheumatoid arthritis (RA), GBP5 expression is upregulated, and its activation of the NLRP3 inflammasome contributes to disease pathogenesis. In infectious diseases, GBP5 has been shown to play a role in host defense …	GO:0140973 positive regulation of AIM2 inflammasome complex assembly;GO:0140971 regulation of AIM2 inflammasome complex assembly;GO:0051715 cytolysis in another organism	Predicted intracellular proteins
CD14	929	CD14 molecule	CD14 is a gene that encodes a surface antigen primarily expressed on monocytes/macrophages. It plays a crucial role in the innate immune response to bacterial lipopolysaccharide and viruses by cooperating with other proteins. CD14 has been identified as a potential target candidate for the treatment of SARS-CoV-2-infected patients to reduce or inhibit severe inflammatory responses. Alternative sp…	CD14 has been implicated in various diseases, including sepsis, atherosclerosis, and inflammatory bowel disease. In sepsis, CD14 plays a critical role in the recognition of bacterial lipopolysaccharide, leading to the activation of the innate immune response and the release of pro-inflammatory cytokines. Targeting CD14 has been explored as a potential therapeutic strategy for sepsis, with several…	GO:0071725 response to triacyl bacterial lipopeptide;GO:0071727 cellular response to triacyl bacterial lipopeptide;GO:0071724 response to diacyl bacterial lipopeptide	CD markers; Cancer-related genes:Candidate cancer biomarkers; Predicted secreted proteins; Transporters:Accessory Factors Involved in Transport; Human disease related genes:Immune system diseases:Allergies and autoimmune diseases	Vesicles (Approved)
ITGAM	3684	integrin subunit alpha M	ITGAM is a gene that encodes the alpha M chain of integrins, which are proteins found on the surface of cells that play a role in cell adhesion and signaling. The alpha M chain combines with the beta 2 chain to form a leukocyte-specific integrin known as macrophage receptor 1 or inactivated-C3b receptor 3. This integrin is important in the adherence of neutrophils and monocytes to stimulated endo…	ITGAM has been implicated in several autoimmune diseases, including systemic lupus erythematosus (SLE), rheumatoid arthritis (RA), and multiple sclerosis (MS). In SLE, genetic variations in ITGAM have been associated with an increased risk of developing the disease. Targeted drug discovery efforts have focused on developing drugs that inhibit the activity of ITGAM, with the goal of reducing infla…	GO:0043315 positive regulation of neutrophil degranulation;GO:0150064 vertebrate eye-specific patterning;GO:1904643 response to curcumin	Disease related genes; Cancer-related genes:Candidate cancer biomarkers; CD markers; Predicted intracellular proteins
HCK	3055	HCK proto-oncogene, Src family tyrosine kinase	The HCK proto-oncogene is a member of the Src family of tyrosine kinases and is primarily found in cells of the myeloid and B-lymphoid lineages. It may play a role in coupling the Fc receptor to the activation of the respiratory burst, as well as in neutrophil migration and degranulation. Multiple isoforms of the protein are produced due to alternative splicing and the use of alternative translat…	The HCK proto-oncogene has been implicated in several diseases, including leukemia, lymphoma, and solid tumors. Targeted drug discovery efforts have focused on developing inhibitors of HCK kinase activity as potential treatments for these diseases. One example is the drug Dasatinib, which is a multi-targeted kinase inhibitor that targets HCK as well as other members of the Src family of kinases. …	GO:0002522 leukocyte migration involved in immune response;GO:0045728 respiratory burst after phagocytosis;GO:0002679 respiratory burst involved in defense response	Predicted intracellular proteins; ENZYME proteins:Transferases; Potential drug targets; Enzymes; Kinases:Tyr protein kinases; Disease related genes	Vesicles (Supported); Additional: Cytosol;Plasma membrane
LGALS9	3965	galectin 9	LGALS9 is a gene that encodes for a protein called galectin 9, which is a type of beta-galactoside-binding protein that is involved in regulating interactions between cells and their surrounding matrix. Galectin 9 is overexpressed in Hodgkin's disease tissue and may play a role in the interaction between Hodgkin's and Reed-Sternberg cells and their surrounding cells, potentially contributing to t…	Research on LGALS9 and its protein product galectin 9 has shown potential implications in various diseases, including cancer, autoimmune disorders, and viral infections. In cancer, galectin 9 has been found to play a role in tumor growth, invasion, and metastasis, making it a potential target for cancer therapy. In autoimmune disorders, galectin 9 has been shown to regulate immune cell function a…	GO:0070239 regulation of activated T cell autonomous cell death;GO:0070241 positive regulation of activated T cell autonomous cell death;GO:0032832 regulation of CD4-positive, CD25-positive, alpha-beta regulatory T cell differentiation involved in immune response	Predicted secreted proteins; Predicted intracellular proteins	Cytosol (Supported)
CSF1R	1436	colony stimulating factor 1 receptor	The CSF1R gene encodes a receptor for colony stimulating factor 1, a cytokine that regulates the production, differentiation, and function of macrophages. This receptor is a tyrosine kinase transmembrane receptor and a member of the CSF1/PDGF receptor family of tyrosine-protein kinases. Ligand binding activates the receptor kinase through a process of oligomerization and transphosphorylation. Mut…	Mutations in the CSF1R gene have been associated with a predisposition to myeloid malignancies, including chronic myelomonocytic leukemia (CMML) and juvenile myelomonocytic leukemia (JMML). Targeted drug discovery efforts have focused on developing inhibitors of the CSF1R kinase activity as a potential treatment for these malignancies. One such drug, pexidartinib (PLX3397), has been approved by t…	GO:0038145 macrophage colony-stimulating factor signaling pathway;GO:0120041 positive regulation of macrophage proliferation;GO:0120040 regulation of macrophage proliferation	Predicted intracellular proteins; ENZYME proteins:Transferases; Human disease related genes:Cancers:Cancers of the breast and female genital organs; Human disease related genes:Nervous system diseases:Neurodegenerative diseases; CD markers; RAS pathway related proteins; Enzymes; Cancer-related genes:Candidate cancer biomarkers; Transporters:Accessory Factors Involved in Transport; Kinases:Tyr pro…	Plasma membrane;Vesicles (Supported)
SLAMF8	56833	SLAM family member 8	SLAMF8, also known as CD353, is a gene that encodes a protein belonging to the CD2 family of cell surface proteins. This protein is involved in the activation of lymphocytes and is expressed in lymphoid tissues. Studies in mice suggest that it may play a role in the commitment of B cells. The gene is located on chromosome 1 in a region containing many other CD2 genes.	Research on SLAMF8 is still in its early stages, and there is limited information available on its disease implications and targeted drug discovery efforts. However, some studies have suggested that SLAMF8 may be involved in the development and progression of certain types of cancer, including lymphoma and leukemia. In particular, SLAMF8 has been found to be overexpressed in some B-cell malignanc…	GO:0002336 B-1 B cell lineage commitment;GO:2000509 negative regulation of dendritic cell chemotaxis;GO:0001923 B-1 B cell differentiation	CD markers
FMNL1	752	formin like 1	The FMNL1 gene encodes a protein that is related to formin, which is involved in various cellular processes such as morphogenesis, cytokinesis, and cell polarity. There is an alternative splice variant of the gene, but its complete sequence is unknown.	Research has shown that mutations in the FMNL1 gene are associated with various diseases, including cancer, neurological disorders, and autoimmune diseases. For example, FMNL1 has been found to be overexpressed in several types of cancer, including breast, lung, and colon cancer, and its expression levels have been correlated with poor prognosis. As a result, FMNL1 has been identified as a potent…	GO:0051014 actin filament severing;GO:0030866 cortical actin cytoskeleton organization;GO:0030865 cortical cytoskeleton organization	Predicted intracellular proteins	Cytosol (Approved)
