# Supplementary material for: CYTH4 Facilitates Renal Cell Carcinoma via Enhancing Proliferation and Likely Immune Evasion
Source: Biomolecules. 2026 Jun 22;16(6):923. doi: 10.3390/biom16060923 (PMC13296548; doi:10.3390/biom16060923)
Supplement: Supplementary file 1 [file biomolecules-16-00923-s001.zip › Sup Table S6 v1.csv]

Supplementary Table 6. the leading edge gene from Hallmark MYC Targets (V1/V2) and E2F Targets gene sets used to create proliferation signature
GSEA	ENTREZID	Gene Symbol
E2F_TARGETS	23594	ORC6
E2F_TARGETS	79733	E2F8
E2F_TARGETS	9238	TBRG4
E2F_TARGETS	7083	TK1
E2F_TARGETS	64785	GINS3
E2F_TARGETS	993	CDC25A
E2F_TARGETS	55723	ASF1B
E2F_TARGETS	146909	KIF18B
E2F_TARGETS	197335	WDR90
E2F_TARGETS	9700	ESPL1
E2F_TARGETS	6427	SRSF2
E2F_TARGETS	5425	POLD2
E2F_TARGETS	4830	NME1
E2F_TARGETS	9837	GINS1
E2F_TARGETS	4172	MCM3
E2F_TARGETS	7283	TUBG1
E2F_TARGETS	51747	LUC7L3
E2F_TARGETS	79077	DCTPP1
E2F_TARGETS	6790	AURKA
E2F_TARGETS	898	CCNE1
E2F_TARGETS	11113	CIT
E2F_TARGETS	29893	PSMC3IP
E2F_TARGETS	4176	MCM7
E2F_TARGETS	994	CDC25B
E2F_TARGETS	3978	LIG1
E2F_TARGETS	3184	HNRNPD
E2F_TARGETS	29089	UBE2T
E2F_TARGETS	5426	POLE
E2F_TARGETS	6839	SUV39H1
E2F_TARGETS	5036	PA2G4
E2F_TARGETS	4605	MYBL2
E2F_TARGETS	55646	LYAR
E2F_TARGETS	55143	CDCA8
E2F_TARGETS	84296	GINS4
E2F_TARGETS	6628	SNRPB
E2F_TARGETS	3015	H2AZ1
E2F_TARGETS	8493	PPM1D
E2F_TARGETS	23649	POLA2
E2F_TARGETS	10535	RNASEH2A
E2F_TARGETS	57122	NUP107
E2F_TARGETS	4678	NASP
E2F_TARGETS	3609	ILF3
E2F_TARGETS	1026	CDKN1A
E2F_TARGETS	10212	DDX39A
E2F_TARGETS	7884	SLBP
E2F_TARGETS	147841	SPC24
E2F_TARGETS	10460	TACC3
E2F_TARGETS	83463	MXD3
E2F_TARGETS	3835	KIF22
E2F_TARGETS	10733	PLK4
E2F_TARGETS	10615	SPAG5
E2F_TARGETS	4609	MYC
E2F_TARGETS	5111	PCNA
E2F_TARGETS	6119	RPA3
E2F_TARGETS	7153	TOP2A
E2F_TARGETS	3161	HMMR
E2F_TARGETS	983	CDK1
E2F_TARGETS	675	BRCA2
E2F_TARGETS	3070	HELLS
E2F_TARGETS	9972	NUP153
E2F_TARGETS	5411	PNN
E2F_TARGETS	9833	MELK
E2F_TARGETS	8914	TIMELESS
E2F_TARGETS	672	BRCA1
E2F_TARGETS	5347	PLK1
E2F_TARGETS	9787	DLGAP5
E2F_TARGETS	9232	PTTG1
E2F_TARGETS	11004	KIF2C
E2F_TARGETS	6241	RRM2
E2F_TARGETS	29028	ATAD2
E2F_TARGETS	1786	DNMT1
E2F_TARGETS	51155	JPT1
E2F_TARGETS	8726	EED
E2F_TARGETS	64858	DCLRE1B
E2F_TARGETS	4174	MCM5
E2F_TARGETS	9212	AURKB
E2F_TARGETS	51691	LSM8
E2F_TARGETS	4171	MCM2
E2F_TARGETS	6941	TCF19
E2F_TARGETS	991	CDC20
E2F_TARGETS	253714	MMS22L
E2F_TARGETS	81611	ANP32E
E2F_TARGETS	1503	CTPS1
E2F_TARGETS	332	BIRC5
E2F_TARGETS	6426	SRSF1
MYC_TARGETS_V2	3099	HK2
MYC_TARGETS_V2	27346	TMEM97
MYC_TARGETS_V2	10196	PRMT3
MYC_TARGETS_V2	9238	PHB1
MYC_TARGETS_V2	5245	IPO4
MYC_TARGETS_V2	79711	PUS1
MYC_TARGETS_V2	80324	AIMP2
MYC_TARGETS_V2	7965	NIP7
MYC_TARGETS_V2	51388	RRP12
MYC_TARGETS_V2	23223	FARSA
MYC_TARGETS_V2	79077	WDR74
MYC_TARGETS_V2	2193	NOP16
MYC_TARGETS_V2	54663	RRP9
MYC_TARGETS_V2	51491	CBX3
MYC_TARGETS_V2	9136	NOC4L
MYC_TARGETS_V2	5036	TCOF1
MYC_TARGETS_V2	11335	MYBBP1A
MYC_TARGETS_V2	79050	NOP2
MYC_TARGETS_V2	10733	BYSL
MYC_TARGETS_V2	6949	SLC19A1
MYC_TARGETS_V2	10514	SUPV3L1
MYC_TARGETS_V2	4609	EXOSC5
MYC_TARGETS_V2	4839	PPAN
MYC_TARGETS_V2	705	MRTO4
MYC_TARGETS_V2	6573
MYC_TARGETS_V2	5347
MYC_TARGETS_V2	6832
MYC_TARGETS_V2	56915
MYC_TARGETS_V2	56342
MYC_TARGETS_V2	4174
MYC_TARGETS_V2	51154
